# Supplementary material for: Gene-environment correlation: the role of family environment in academic development
Source: Mol Psychiatry. 2024 Sep 4;30(3):999–1008. doi: 10.1038/s41380-024-02716-0 (PMC11835719; doi:10.1038/s41380-024-02716-0)
Supplement: Supplementary file 2 — Supplementary Tables [file 41380_2024_2716_MOESM2_ESM.xlsx]

## Sheet: Supplementary Table 1.
	Supplementary table 1. CFA model fit indices for environmental composites
	Cross-sectional composites	CFI	TLI	AIC	BIC	RMSEA (95%CIs)
	Age 9
	Parent-rated home environment +	0.92	0.84	53996	54051.8	0.09 (0.08, 0.10)
	Parent rated parental feelings & discipline & chaos
	Self-rated parental feelings, discipline & chaos	1	1	26628.6	26654.9	0.00 (0.00, 0.00)
	Age 12
	Parent rated parental feelings & discipline & chaos	1	1	46978.1	47009.3	0.00 (0.00, 0.00)
	Self-rated parental feelings, discipline & chaos	1	1	46110.4	46141.7	0.00 (0.00, 0.00)
	Note. CFI= comparative fit index; TLI= Tucker-Lewis Index; AIC= Akaike; BIC= Bayesian; RMSEA= Root Mean Square Error of Approximation; CIs= confidence intervals.

## Sheet: Supplementary Table 2
	Supplementary table 2. Decriptive statistics
		mean	sd	skew	kurtosis	n
	Achievement age 7	0.0488883	0.982131	-0.572878	1.23326	3196
	Achievement age 9	0.0268161	1.01415	-0.270535	0.234831	1564
	Achievement age 12	0.0338178	1.01101	0.451545	2.99342	2221
	Achievement age 16	0.00659705	0.994695	-0.468385	0.273596	3669
	Pollution	-0.0668711	0.979377	-0.334122	-0.255199	4593
	Occupancy rating	-0.105216	0.976231	0.0744938	-0.530601	3892
	Health rating	0.0294322	0.951423	-0.480275	2.90005	3892
	Household size	-0.0425228	0.918757	-0.527449	2.3216	3892
	Population in household	-0.0318586	0.983806	-3.57088	34.0146	3892
	Neighbourhood qualification	0.022403	1.00824	0.339727	1.29153	3892
	Family SES age 7	0.0258237	1.00358	-0.109232	-0.894277	3793
	Supportive parenting age 7 (Parent-rated)	0.00649255	1.0094	-0.417816	0.795269	4019
	TV comsumption age 9 (Child-rated)	1.76955e-05	0.998934	0.213568	-0.605478	1940
	Supportive home environemnt age 9 (Parent-rated)	0.0292826	1.00052	-0.500869	-0.251143	1965
	Harsh parenting and chaos age 9 (Parent-rated)	-0.0109115	0.983548	0.598868	0.799795	1965
	Harsh parenting and chaos age 9 (Child-rated)	0.000820806	1.0013	0.378735	0.161449	1950
	Harsh parenting and chaos age 12 (Parent-rated)	-0.0125191	1.00877	0.645888	0.619506	3473
	Harsh parenting and chaos age 12 (Child-rated)	-0.00753852	0.998927	0.583409	0.354805	3470
	Family SES age 16	0.0129434	1.01003	-0.499416	-0.597655	1535
	Parental monitoring and chaos age 16 (Child-rated)	-0.00129459	1.01326	0.120576	0.358592	1430
	Positive parental feeling age 7 (Parent-rated)	0.00973926	0.996234	-0.992847	2.52125	4034
	Harsh discipline age 7 (Parent-rated)	-0.00133583	0.998609	0.0906706	-0.029611	4025
	Positive parental feeling age 9 (Parent-rated)	-0.00180805	0.998998	-0.694987	1.07158	1957
	Harsh discipline age 9 (Parent-rated)	-0.0152943	0.979963	0.38831	-0.201542	1952
	Home chaos age 9 (Parent-rated)	-0.00476098	0.979194	0.554361	0.0437554	1954
	Positive parental feeling age 9 (Child-rated)	-0.0044298	1.00433	-0.511684	0.478905	1938
	Harsh discipline age 9 (Child-rated)	-0.0215817	0.993052	0.338304	-0.250353	1908
	Home chaos age 9 (Child-rated)	0.0180761	0.997654	0.394084	-0.196992	1946
	Positive parental feeling age 12 (Parent-rated)	-0.00438761	1.01451	-0.855814	1.19295	3465
	Harsh discipline age 12 (Parent-rated)	-0.0294605	0.998466	0.493005	-0.140486	3459
	Home chaos age 12 (Parent-rated)	-0.00613523	0.998575	0.406855	-0.152667	3466
	Positive parental feeling age 12 (Child-rated)	0.00669813	1.00016	-0.685689	0.318984	3462
	Harsh discipline age 12 (Child-rated)	-0.0110513	0.998207	0.420646	0.0858211	3465
	Home chaos age 12 (Child-rated)	0.00227394	1.00356	0.472628	0.20915	3468
	Parental control age 16 (Child-rated)	0.00127627	0.986932	-0.931925	1.05263	1439
	Parental monitoring age 16 (Child-rated)	-0.00883394	0.996291	-0.352766	0.0531366	1434
	Home chaos age 16 (Child-rated)	0.00641467	0.991954	0.487723	0.408481	1589
	Cog	-5.43684e-17	1	-0.0523002	-0.0116278	5137
	NonCog	1.37454e-17	1	0.0424889	-0.107068	5137
	EA	2.62805e-17	1	0.0661417	-0.0830959	5137
	IQ	-4.11802e-17	1	-0.00698192	0.013802	5137
	Cog_Demange et al.	1.77869e-17	1	0.0526714	-0.0317704	5137
	NonCog_Demange et al.	-2.57618e-17	1	0.00659041	-0.0790578	5137
	Note: Achievement age 7: A composite mean score of academic performance across two subjects: English and mathematics at age 7; Achievement age 9: A composite mean score of academic performance across two subjects: English and mathematics at age 9; Achievement age 12: A composite mean score of academic performance across two subjects: English and mathematics at age 12; Achievement age 16: Mean of …

## Sheet: Supplementary Table 3
Supplementary table 3. Correlation between education and cognition -related polygenic scores and academic achievement across development
Polygenic scores	Measures of academic achievement	r	p	lwr	upr	N
Cog	Ach 7	0.253737	0	0.221219	0.28569	3237
Cog	Ach 9	0.253737	0	0.22108	0.312669	1580
Cog	Ach 12	0.242789	0	0.203276	0.281513	2224
Cog	Ach 16	0.247274	0	0.216698	0.277365	3681
Cog_Demange et al.	Ach 7	0.257801	0	0.225351	0.28968	3237
Cog_Demange et al.	Ach 9	0.296476	0	0.250828	0.340808	1580
Cog_Demange et al.	Ach 12	0.241861	0	0.20233	0.280605	2224
Cog_Demange et al.	Ach 16	0.256834	0	0.226406	0.286761	3681
EA	Ach 7	0.233524	0	0.200688	0.265837	3237
EA	Ach 9	0.223705	0	0.176335	0.270041	1580
EA	Ach 12	0.253564	0	0.214258	0.292051	2224
EA	Ach 16	0.349216	0	0.320526	0.377266	3681
IQ	Ach 7	0.257277	0	0.224819	0.289166	3237
IQ	Ach 9	0.291977	0	0.246207	0.336448	1580
IQ	Ach 12	0.253369	0	0.214058	0.29186	2224
IQ	Ach 16	0.25624	0	0.225802	0.286177	3681
NonCog	Ach 7	0.111237	2.20914e-10	0.0770811	0.145132	3237
NonCog	Ach 9	0.0923719	0.000236301	0.0432538	0.141044	1580
NonCog	Ach 12	0.13123	5.22808e-10	0.0901568	0.171857	2224
NonCog	Ach 16	0.244988	0	0.214378	0.275117	3681
NonCog_Demange et al.	Ach 7	0.0603565	0.000590874	0.0259592	0.0946111	3237
NonCog_Demange et al.	Ach 9	0.0196865	0.434226	-0.0296574	0.0689347	1580
NonCog_Demange et al.	Ach 12	0.095936	5.83752e-06	0.0545891	0.136955	2224
NonCog_Demange et al.	Ach 16	0.193812	0	0.162523	0.224712	3681
Note: Cog: Cognitive performance polygenic score (Malanchini et al., 2024); NonCog: noncognitive skills polygenic score (Malanchini et al., 2024); EA: Educational attainment polygenic score (Lee et al., 2018); IQ: Intelligence polygenic score (Savage et al., 2017); Cog_Demange et al.: Cognitive performance polygenic score publised by Demange et al. 2021; NonCog_Demange et al.: noncognitive skills…

## Sheet: Supplementary Table 4
	Supplementary table 4a. Correlations between observed measures of the family environment and academic achievement at age 7
	var1	var2	r	p	lwr	upr	N
	Harsh discipline age 7 (Parent-rated)	Ach 7	-0.0840726	2.27518e-06	-0.118632	-0.04931	3153
	Positive parental feeling age 7 (Parent-rated)	Ach 7	0.0655447	0.000227407	0.0307409	0.10019	3159
	Supplementary table 4b. Correlations between observed measures of the family environment and academic achievement at age 9
	var1	var2	r	p	lwr	upr	N
	Home chaos age 9 (Child-rated)	Ach 9	-0.148723	2.56478e-08	-0.199758	-0.0968835	1389
	Home chaos age 9 (Parent-rated)	Ach 9	-0.181467	7.48845e-12	-0.231602	-0.130371	1403
	Harsh discipline age 9 (Child-rated)	Ach 9	0.0840048	0.00188727	0.0311047	0.136436	1366
	Harsh discipline age 9 (Parent-rated)	Ach 9	-0.0476215	0.0749755	-0.0997816	0.00479968	1399
	Positive parental feeling age 9 (Child-rated)	Ach 9	0.0230348	0.392357	-0.0297511	0.0756925	1381
	Positive parental feeling age 9 (Parent-rated)	Ach 9	0.0782663	0.00337456	0.0260011	0.130105	1401
	Supplementary table 4c. Correlations between observed measures of the family environment and academic achievement at age 12
	var1	var2	r	p	lwr	upr	N
	Home chaos age 12 (Child-rated)	Ach 12	-0.176015	7.99361e-15	-0.219025	-0.132322	1920
	Home chaos age 12 (Parent-rated)	Ach 12	-0.153745	1.27955e-11	-0.197136	-0.109754	1919
	Harsh discipline age 12 (Child-rated)	Ach 12	-0.132089	6.15094e-09	-0.175763	-0.0878969	1922
	Harsh discipline age 12 (Parent-rated)	Ach 12	-0.0806943	0.000403982	-0.125001	-0.0360662	1918
	Positive parental feeling age 12 (Child-rated)	Ach 12	0.112528	7.5337e-07	0.0681705	0.156441	1923
	Positive parental feeling age 12 (Parent-rated)	Ach 12	0.0683852	0.00271716	0.0237228	0.112775	1920
	Supplementary table 4d. Correlations between observed measures of the family environment and academic achievement at age 16
	var1	var2	r	p	lwr	upr	N
	Home chaos age 16 (Child-rated)	Ach 16	-0.277025	0	-0.323821	-0.228876	1454
	Parental control age 16 (Child-rated)	Ach 16	-0.117158	1.82727e-05	-0.169821	-0.0638283	1331
	Parental monitoring age 16 (Child-rated)	Ach 16	0.0906926	0.00093729	0.0370811	0.143784	1328
	Note: Ach 7: A composite mean score of academic performance across two subjects: English and mathematics at age 7; Ach 9: A composite mean score of academic performance across two subjects: English and mathematics at age 9; Ach 12: A composite mean score of academic performance across two subjects: English and mathematics at age 12; Ach 16: Mean of the grade obtained across the GCSE passed subjec…

## Sheet: Supplementary Table 5
	Supplementary table 5a. Correlations between family envrionments and polygenic scores at age 7
	var1	var2	r	p	lwr	upr	N
	Family SES age 7	Cog (Malanchini et al., 2024)	0.188874	0	0.158156	0.219226	3832
	Family SES age 7	Cog (Demange et al., 2021)	0.190571	0	0.159872	0.220901	3832
	Family SES age 7	EA (Lee et al., 2018)	0.313483	0	0.284645	0.341754	3832
	Family SES age 7	IQ (Savage et al., 2017)	0.202973	0	0.172417	0.233138	3832
	Family SES age 7	NonCog (Malanchini et al., 2024)	0.239832	0	0.209761	0.269449	3832
	Family SES age 7	NonCog (Demange et al., 2021)	0.199906	0	0.169314	0.230113	3832
	Harsh discipline age 7 (Parent-rated)	Cog (Malanchini et al., 2024)	-0.0440375	0.00492328	-0.0746377	-0.0133544	4076
	Harsh discipline age 7 (Parent-rated)	Cog (Demange et al., 2021)	-0.0354895	0.023464	-0.0661186	-0.00479358	4076
	Harsh discipline age 7 (Parent-rated)	EA (Lee et al., 2018)	-0.0657563	2.65296e-05	-0.0962631	-0.0351261	4076
	Harsh discipline age 7 (Parent-rated)	IQ (Savage et al., 2017)	-0.0426422	0.00647242	-0.0732475	-0.0119568	4076
	Harsh discipline age 7 (Parent-rated)	NonCog (Malanchini et al., 2024)	-0.0399637	0.010721	-0.0705782	-0.00927395	4076
	Harsh discipline age 7 (Parent-rated)	NonCog (Demange et al., 2021)	-0.0461519	0.00320699	-0.0767443	-0.0154727	4076
	Positive parental feeling age 7 (Parent-rated)	Cog (Malanchini et al., 2024)	0.000996217	0.949247	-0.029672	0.0316625	4085
	Positive parental feeling age 7 (Parent-rated)	Cog (Demange et al., 2021)	0.00419737	0.788553	-0.0264733	0.0348602	4085
	Positive parental feeling age 7 (Parent-rated)	EA (Lee et al., 2018)	0.00649247	0.678261	-0.0241796	0.0371524	4085
	Positive parental feeling age 7 (Parent-rated)	IQ (Savage et al., 2017)	0.000524576	0.973262	-0.0301432	0.0311914	4085
	Positive parental feeling age 7 (Parent-rated)	NonCog (Malanchini et al., 2024)	-0.00209658	0.893434	-0.0327618	0.0285725	4085
	Positive parental feeling age 7 (Parent-rated)	NonCog (Demange et al., 2021)	-0.000137665	0.992982	-0.0308048	0.0305298	4085
	Supportive parenting age 7 (Parent-rated)	Cog (Malanchini et al., 2024)	0.024941	0.111543	-0.00577968	0.0556146	4072
	Supportive parenting age 7 (Parent-rated)	Cog (Demange et al., 2021)	0.0223549	0.153794	-0.00836702	0.0530347	4072
	Supportive parenting age 7 (Parent-rated)	EA (Lee et al., 2018)	0.0418678	0.00753943	0.0111659	0.0724908	4072
	Supportive parenting age 7 (Parent-rated)	IQ (Savage et al., 2017)	0.0250508	0.109974	-0.00566975	0.0557241	4072
	Supportive parenting age 7 (Parent-rated)	NonCog (Malanchini et al., 2024)	0.0228185	0.145436	-0.00790321	0.0534973	4072
	Supportive parenting age 7 (Parent-rated)	NonCog (Demange et al., 2021)	0.0274378	0.0800046	-0.00328117	0.058105	4072
	Note: r = correlation coefficient, lwr = lower bound 95% confidence interval, upr = upper bound 95% confidence interval, N = sample size.
	Supplementary table 5b. Correlations between family envrionments and polygenic scores at age 9
	var1	var2	r	p	lwr	upr	N
	Home chaos age 9 (Child-rated)	Cog (Malanchini et al., 2024)	-0.038835	0.0880773	-0.0833095	0.00579393	1930
	Home chaos age 9 (Child-rated)	Cog (Demange et al., 2021)	-0.0440947	0.0527643	-0.0885394	0.000525224	1930
	Home chaos age 9 (Child-rated)	EA (Lee et al., 2018)	-0.0903937	6.98712e-05	-0.13447	-0.0459601	1930
	Home chaos age 9 (Child-rated)	IQ (Savage et al., 2017)	-0.0438918	0.0538647	-0.0883377	0.000728538	1930
	Home chaos age 9 (Child-rated)	NonCog (Malanchini et al., 2024)	-0.0918755	5.29542e-05	-0.135937	-0.0474511	1930
	Home chaos age 9 (Child-rated)	NonCog (Demange et al., 2021)	-0.0538634	0.0179573	-0.0982461	-0.00926674	1930
	Home chaos age 9 (Parent-rated)	Cog (Malanchini et al., 2024)	-0.0738767	0.00110567	-0.117913	-0.02955	1947
	Home chaos age 9 (Parent-rated)	Cog (Demange et al., 2021)	-0.0858801	0.000148227	-0.129808	-0.0416152	1947
	Home chaos age 9 (Parent-rated)	EA (Lee et al., 2018)	-0.165721	1.85629e-13	-0.208609	-0.122197	1947
	Home chaos age 9 (Parent-rated)	IQ (Savage et al., 2017)	-0.0889009	8.56562e-05	-0.1328	-0.0446536	1947
	Home chaos age 9 (Parent-rated)	NonCog (Malanchini et al., 2024)	-0.12564	2.66191e-08	-0.16912	-0.0816721	1947
	Home chaos age 9 (Parent-rated)	NonCog (Demange et al., 2021)	-0.111429	8.26527e-07	-0.155085	-0.067339	1947
	Supportive home environment age 9 (Parent-rated)	Cog (Malanchini et al., 2024)	0.095341	2.40487e-05	0.0512363	0.139075	1956
	Supportive home environment age 9 (Parent-rated)	Cog (Demange et al., 2021)	0.10857	1.48786e-06	0.0645595	0.152159	1956
	Supportive home environment age 9 (Parent-rated)	EA (Lee et al., 2018)	0.238181	0	0.195928	0.279552	1956
	Supportive home environment age 9 (Parent-rated)	IQ (Savage et al., 2017)	0.112507	6.08548e-07	0.0685276	0.15605	1956
	Supportive home environment age 9 (Parent-rated)	NonCog (Malanchini et al., 2024)	0.19927	0	0.156329	0.241459	1956
	Supportive home environment age 9 (Parent-rated)	NonCog (Demange et al., 2021)	0.166762	1.14797e-13	0.123352	0.209534	1956
	Harsh parenting and chaos age 9 (Child-rated)	Cog (Malanchini et al., 2024)	0.0156033	0.492959	-0.0290011	0.0601457	1933
	Harsh parenting and chaos age 9 (Child-rated)	Cog (Demange et al., 2021)	0.00817471	0.719459	-0.0364228	0.0527397	1933
	Harsh parenting and chaos age 9 (Child-rated)	EA (Lee et al., 2018)	-0.0594205	0.00897264	-0.10373	-0.0148757	1933
	Harsh parenting and chaos age 9 (Child-rated)	IQ (Savage et al., 2017)	0.0112858	0.619974	-0.0333152	0.055842	1933
	Harsh parenting and chaos age 9 (Child-rated)	NonCog (Malanchini et al., 2024)	-0.0934637	3.8623e-05	-0.137475	-0.0490839	1933
	Harsh parenting and chaos age 9 (Child-rated)	NonCog (Demange et al., 2021)	-0.0681022	0.00273802	-0.112345	-0.0235896	1933
	Harsh parenting and chaos age 9 (Parent-rated)	Cog (Malanchini et al., 2024)	-0.0841046	0.000196175	-0.127949	-0.0399322	1956
	Harsh parenting and chaos age 9 (Parent-rated)	Cog (Demange et al., 2021)	-0.0861371	0.000136616	-0.129962	-0.0419761	1956
	Harsh parenting and chaos age 9 (Parent-rated)	EA (Lee et al., 2018)	-0.158809	1.61804e-12	-0.201711	-0.115299	1956
	Harsh parenting and chaos age 9 (Parent-rated)	IQ (Savage et al., 2017)	-0.081048	0.000333099	-0.124921	-0.0368591	1956
	Harsh parenting and chaos age 9 (Parent-rated)	NonCog (Malanchini et al., 2024)	-0.105756	2.76697e-06	-0.149377	-0.0617241	1956
	Harsh parenting and chaos age 9 (Parent-rated)	NonCog (Demange et al., 2021)	-0.107104	2.05976e-06	-0.150709	-0.0630818	1956
	Harsh discipline age 9 (Child-rated)	Cog (Malanchini et al., 2024)	0.0517683	0.0242977	0.00673105	0.0965959	1893
	Harsh discipline age 9 (Child-rated)	Cog (Demange et al., 2021)	0.0436325	0.0576911	-0.00142328	0.0885114	1893
	Harsh discipline age 9 (Child-rated)	EA (Lee et al., 2018)	-0.01389	0.545867	-0.0589061	0.0311824	1893
	Harsh discipline age 9 (Child-rated)	IQ (Savage et al., 2017)	0.0559969	0.0148239	0.0109717	0.100796	1893
	Harsh discipline age 9 (Child-rated)	NonCog (Malanchini et al., 2024)	-0.0641756	0.0052185	-0.108914	-0.0191781	1893
	Harsh discipline age 9 (Child-rated)	NonCog (Demange et al., 2021)	-0.0501858	0.0290028	-0.0950239	-0.0051445	1893
	Harsh discipline age 9 (Parent-rated)	Cog (Malanchini et al., 2024)	-0.0638755	0.00483065	-0.108015	-0.0194844	1945
	Harsh discipline age 9 (Parent-rated)	Cog (Demange et al., 2021)	-0.0674269	0.00292848	-0.111539	-0.0230495	1945
	Harsh discipline age 9 (Parent-rated)	EA (Lee et al., 2018)	-0.0853017	0.000165594	-0.129258	-0.0410107	1945
	Harsh discipline age 9 (Parent-rated)	IQ (Savage et al., 2017)	-0.0501373	0.0270267	-0.0943735	-0.00570354	1945
	Harsh discipline age 9 (Parent-rated)	NonCog (Malanchini et al., 2024)	-0.0611792	0.00695634	-0.105339	-0.0167783	1945
	Harsh discipline age 9 (Parent-rated)	NonCog (Demange et al., 2021)	-0.0494217	0.029292	-0.0936624	-0.0049862	1945
	Positive parental feeling age 9 (Child-rated)	Cog (Malanchini et al., 2024)	-0.0156695	0.492589	-0.0603621	0.0290859	1920
	Positive parental feeling age 9 (Child-rated)	Cog (Demange et al., 2021)	-0.0101592	0.656409	-0.0548692	0.0345915	1920
	Positive parental feeling age 9 (Child-rated)	EA (Lee et al., 2018)	0.0435053	0.0566545	-0.00123208	0.0880688	1920
	Positive parental feeling age 9 (Child-rated)	IQ (Savage et al., 2017)	-0.00885999	0.698031	-0.0535737	0.0358892	1920
	Positive parental feeling age 9 (Child-rated)	NonCog (Malanchini et al., 2024)	0.0691874	0.00241893	0.0245284	0.113571	1920
	Positive parental feeling age 9 (Child-rated)	NonCog (Demange et al., 2021)	0.0546522	0.0166216	0.00994159	0.0991448	1920
	Positive parental feeling age 9 (Parent-rated)	Cog (Malanchini et al., 2024)	0.0341774	0.131771	-0.0102733	0.0784932	1946
	Positive parental feeling age 9 (Parent-rated)	Cog (Demange et al., 2021)	0.0217652	0.337238	-0.0226918	0.0661363	1946
	Positive parental feeling age 9 (Parent-rated)	EA (Lee et al., 2018)	0.0586141	0.00970307	0.0142161	0.102781	1946
	Positive parental feeling age 9 (Parent-rated)	IQ (Savage et al., 2017)	0.0222573	0.326425	-0.0221997	0.0666265	1946
	Positive parental feeling age 9 (Parent-rated)	NonCog (Malanchini et al., 2024)	0.0130522	0.564998	-0.031401	0.057454	1946
	Positive parental feeling age 9 (Parent-rated)	NonCog (Demange et al., 2021)	0.0450169	0.0470797	0.000583001	0.0892733	1946
	TV comsumption age 9 (Child-rated)	Cog (Malanchini et al., 2024)	-0.0643959	0.00477189	-0.108829	-0.019706	1919
	TV comsumption age 9 (Child-rated)	Cog (Demange et al., 2021)	-0.0810913	0.000376743	-0.125383	-0.0364771	1919
	TV comsumption age 9 (Child-rated)	EA (Lee et al., 2018)	-0.177863	4.21885e-15	-0.220852	-0.134184	1919
	TV comsumption age 9 (Child-rated)	IQ (Savage et al., 2017)	-0.084096	0.000225957	-0.12836	-0.039498	1919
	TV comsumption age 9 (Child-rated)	NonCog (Malanchini et al., 2024)	-0.139908	7.5006e-10	-0.183505	-0.0957605	1919
	TV comsumption age 9 (Child-rated)	NonCog (Demange et al., 2021)	-0.122597	7.14968e-08	-0.166431	-0.0782799	1919
	Note: r = correlation coefficient, lwr = lower bound 95% confidence interval, upr = upper bound 95% confidence interval, N = sample size.
	Supplementary table 5c. Correlations between family envrionments and polygenic scores at age 12
	var1	var2	r	p	lwr	upr	N
	Home chaos age 12 (Child-rated)	Cog (Malanchini et al., 2024)	-0.0462583	0.00664804	-0.0795497	-0.0128638	3441
	Home chaos age 12 (Child-rated)	Cog (Demange et al., 2021)	-0.0454567	0.00765537	-0.0787515	-0.0120607	3441
	Home chaos age 12 (Child-rated)	EA (Lee et al., 2018)	-0.0942568	3.03447e-08	-0.12727	-0.0610347	3441
	Home chaos age 12 (Child-rated)	IQ (Savage et al., 2017)	-0.0601587	0.000414257	-0.0933854	-0.0267982	3441
	Home chaos age 12 (Child-rated)	NonCog (Malanchini et al., 2024)	-0.087687	2.58022e-07	-0.120748	-0.0544322	3441
	Home chaos age 12 (Child-rated)	NonCog (Demange et al., 2021)	-0.0694967	4.50097e-05	-0.102673	-0.0361663	3441
	Home chaos age 12 (Parent-rated)	Cog (Malanchini et al., 2024)	-0.0921943	5.95788e-08	-0.125209	-0.0589761	3444
	Home chaos age 12 (Parent-rated)	Cog (Demange et al., 2021)	-0.0916389	7.1535e-08	-0.124657	-0.0584179	3444
	Home chaos age 12 (Parent-rated)	EA (Lee et al., 2018)	-0.158303	0	-0.190695	-0.125567	3444
	Home chaos age 12 (Parent-rated)	IQ (Savage et al., 2017)	-0.108475	1.74248e-10	-0.141363	-0.0753486	3444
	Home chaos age 12 (Parent-rated)	NonCog (Malanchini et al., 2024)	-0.119086	2.36522e-12	-0.151882	-0.0860284	3444
	Home chaos age 12 (Parent-rated)	NonCog (Demange et al., 2021)	-0.0968695	1.22522e-08	-0.129849	-0.0636757	3444
	Harsh parenting and chaos age 12 (Child-rated)	Cog (Malanchini et al., 2024)	-0.0515695	0.00245313	-0.084804	-0.0182205	3448
	Harsh parenting and chaos age 12 (Child-rated)	Cog (Demange et al., 2021)	-0.0515931	0.00244188	-0.0848275	-0.0182441	3448
	Harsh parenting and chaos age 12 (Child-rated)	EA (Lee et al., 2018)	-0.0920133	6.21443e-08	-0.12501	-0.0588135	3448
	Harsh parenting and chaos age 12 (Child-rated)	IQ (Savage et al., 2017)	-0.0693942	4.53771e-05	-0.102537	-0.0360974	3448
	Harsh parenting and chaos age 12 (Child-rated)	NonCog (Malanchini et al., 2024)	-0.0863179	3.85062e-07	-0.119354	-0.0530904	3448
	Harsh parenting and chaos age 12 (Child-rated)	NonCog (Demange et al., 2021)	-0.0665719	9.15339e-05	-0.0997307	-0.0332654	3448
	Harsh parenting and chaos age 12 (Parent-rated)	Cog (Malanchini et al., 2024)	-0.110788	6.79679e-11	-0.143628	-0.0777048	3450
	Harsh parenting and chaos age 12 (Parent-rated)	Cog (Demange et al., 2021)	-0.0983322	7.13801e-09	-0.131272	-0.0651753	3450
	Harsh parenting and chaos age 12 (Parent-rated)	EA (Lee et al., 2018)	-0.11783	3.84937e-12	-0.150608	-0.0847922	3450
	Harsh parenting and chaos age 12 (Parent-rated)	IQ (Savage et al., 2017)	-0.110291	8.26956e-11	-0.143135	-0.0772045	3450
	Harsh parenting and chaos age 12 (Parent-rated)	NonCog (Malanchini et al., 2024)	-0.0560412	0.000990996	-0.0892451	-0.0227129	3450
	Harsh parenting and chaos age 12 (Parent-rated)	NonCog (Demange et al., 2021)	-0.0457209	0.00723291	-0.0789712	-0.012369	3450
	Harsh discipline age 12 (Child-rated)	Cog (Malanchini et al., 2024)	-0.053388	0.00172855	-0.086643	-0.0200142	3442
	Harsh discipline age 12 (Child-rated)	Cog (Demange et al., 2021)	-0.0599067	0.000437245	-0.0931298	-0.0265503	3442
	Harsh discipline age 12 (Child-rated)	EA (Lee et al., 2018)	-0.0964605	1.42489e-08	-0.129453	-0.0632548	3442
	Harsh discipline age 12 (Child-rated)	IQ (Savage et al., 2017)	-0.0717566	2.51155e-05	-0.104915	-0.0384392	3442
	Harsh discipline age 12 (Child-rated)	NonCog (Malanchini et al., 2024)	-0.094142	3.1397e-08	-0.127152	-0.0609241	3442
	Harsh discipline age 12 (Child-rated)	NonCog (Demange et al., 2021)	-0.0592672	0.000503446	-0.0924936	-0.025909	3442
	Harsh discipline age 12 (Parent-rated)	Cog (Malanchini et al., 2024)	-0.080785	2.07209e-06	-0.113882	-0.0475085	3443
	Harsh discipline age 12 (Parent-rated)	Cog (Demange et al., 2021)	-0.0695005	4.47377e-05	-0.102667	-0.0361798	3443
	Harsh discipline age 12 (Parent-rated)	EA (Lee et al., 2018)	-0.0736346	1.52554e-05	-0.106777	-0.0403292	3443
	Harsh discipline age 12 (Parent-rated)	IQ (Savage et al., 2017)	-0.0744747	1.21741e-05	-0.107612	-0.0411724	3443
	Harsh discipline age 12 (Parent-rated)	NonCog (Malanchini et al., 2024)	-0.019871	0.243749	-0.0532404	0.0135426	3443
	Harsh discipline age 12 (Parent-rated)	NonCog (Demange et al., 2021)	-0.0177768	0.297042	-0.0511511	0.0156371	3443
	Positive parental feeling age 12 (Child-rated)	Cog (Malanchini et al., 2024)	0.0327774	0.0545026	-0.000632825	0.0661145	3442
	Positive parental feeling age 12 (Child-rated)	Cog (Demange et al., 2021)	0.0292838	0.0858359	-0.00412973	0.0626321	3442
	Positive parental feeling age 12 (Child-rated)	EA (Lee et al., 2018)	0.053484	0.00169564	0.0201104	0.0867385	3442
	Positive parental feeling age 12 (Child-rated)	IQ (Savage et al., 2017)	0.0449843	0.00830186	0.0115922	0.0782762	3442
	Positive parental feeling age 12 (Child-rated)	NonCog (Malanchini et al., 2024)	0.0483287	0.00456823	0.0149433	0.0816064	3442
	Positive parental feeling age 12 (Child-rated)	NonCog (Demange et al., 2021)	0.0440362	0.00977034	0.0106423	0.0773319	3442
	Positive parental feeling age 12 (Parent-rated)	Cog (Malanchini et al., 2024)	0.0757892	8.43565e-06	0.0425066	0.108904	3446
	Positive parental feeling age 12 (Parent-rated)	Cog (Demange et al., 2021)	0.0612473	0.000321352	0.0279142	0.0944443	3446
	Positive parental feeling age 12 (Parent-rated)	EA (Lee et al., 2018)	0.0437189	0.0102667	0.0103439	0.0769967	3446
	Positive parental feeling age 12 (Parent-rated)	IQ (Savage et al., 2017)	0.067192	7.90126e-05	0.0338778	0.100357	3446
	Positive parental feeling age 12 (Parent-rated)	NonCog (Malanchini et al., 2024)	-0.000491123	0.977008	-0.0338807	0.0328995	3446
	Positive parental feeling age 12 (Parent-rated)	NonCog (Demange et al., 2021)	-0.000850868	0.960178	-0.03424	0.0325402	3446
	Note: r = correlation coefficient, lwr = lower bound 95% confidence interval, upr = upper bound 95% confidence interval, N = sample size.
	Supplementary table 5d. Correlations between family envrionments and polygenic scores at age 16
	var1	var2	r	p	lwr	upr	N
	Family SES age 16	Cog (Malanchini et al., 2024)	0.153816	7.12245e-10	0.105438	0.201467	1589
	Family SES age 16	Cog (Demange et al., 2021)	0.176234	1.49458e-12	0.128169	0.223472	1589
	Family SES age 16	EA (Lee et al., 2018)	0.304501	0	0.259207	0.348458	1589
	Family SES age 16	IQ (Savage et al., 2017)	0.164145	4.61851e-11	0.115905	0.211612	1589
	Family SES age 16	NonCog (Malanchini et al., 2024)	0.235716	0	0.188728	0.281626	1589
	Family SES age 16	NonCog (Demange et al., 2021)	0.193575	7.10543e-15	0.145787	0.240461	1589
	Home chaos age 16 (Child-rated)	Cog (Malanchini et al., 2024)	-0.0619749	0.0122479	-0.110152	-0.0135075	1633
	Home chaos age 16 (Child-rated)	Cog (Demange et al., 2021)	-0.0624325	0.0116209	-0.110606	-0.0139668	1633
	Home chaos age 16 (Child-rated)	EA (Lee et al., 2018)	-0.148614	1.59463e-09	-0.195711	-0.100833	1633
	Home chaos age 16 (Child-rated)	IQ (Savage et al., 2017)	-0.0686429	0.00551958	-0.116762	-0.0202021	1633
	Home chaos age 16 (Child-rated)	NonCog (Malanchini et al., 2024)	-0.147962	1.88153e-09	-0.19507	-0.100173	1633
	Home chaos age 16 (Child-rated)	NonCog (Demange et al., 2021)	-0.122643	6.6599e-07	-0.170139	-0.0745785	1633
	Parental control age 16 (Child-rated)	Cog (Malanchini et al., 2024)	-0.0564096	0.0306243	-0.107245	-0.00527995	1469
	Parental control age 16 (Child-rated)	Cog (Demange et al., 2021)	-0.0320666	0.219334	-0.0830752	0.0191096	1469
	Parental control age 16 (Child-rated)	EA (Lee et al., 2018)	-0.0552585	0.0341972	-0.106104	-0.00412533	1469
	Parental control age 16 (Child-rated)	IQ (Savage et al., 2017)	-0.0289342	0.267748	-0.0799607	0.0222436	1469
	Parental control age 16 (Child-rated)	NonCog (Malanchini et al., 2024)	-0.0432532	0.0974882	-0.0941897	0.00790911	1469
	Parental control age 16 (Child-rated)	NonCog (Demange et al., 2021)	-0.0540535	0.0383131	-0.104908	-0.00291672	1469
	Parental monitoring age 16 (Child-rated)	Cog (Malanchini et al., 2024)	-0.0371276	0.155365	-0.0881572	0.0140964	1466
	Parental monitoring age 16 (Child-rated)	Cog (Demange et al., 2021)	-0.0393191	0.132385	-0.0903344	0.0119021	1466
	Parental monitoring age 16 (Child-rated)	EA (Lee et al., 2018)	-0.0128942	0.621803	-0.0640491	0.0383283	1466
	Parental monitoring age 16 (Child-rated)	IQ (Savage et al., 2017)	-0.0531092	0.0420356	-0.104024	-0.00191728	1466
	Parental monitoring age 16 (Child-rated)	NonCog (Malanchini et al., 2024)	0.00997102	0.702864	-0.0412472	0.061137	1466
	Parental monitoring age 16 (Child-rated)	NonCog (Demange et al., 2021)	0.0241825	0.354834	-0.0270482	0.0752864	1466
	Parental monitoring and chaos age 16 (Child-rated)	Cog (Malanchini et al., 2024)	-0.0662491	0.0114831	-0.11724	-0.0149095	1455
	Parental monitoring and chaos age 16 (Child-rated)	Cog (Demange et al., 2021)	-0.0725238	0.00564623	-0.123454	-0.0212124	1455
	Parental monitoring and chaos age 16 (Child-rated)	EA (Lee et al., 2018)	-0.115577	9.88683e-06	-0.165981	-0.0645696	1455
	Parental monitoring and chaos age 16 (Child-rated)	IQ (Savage et al., 2017)	-0.0927482	0.000396465	-0.143455	-0.0415558	1455
	Parental monitoring and chaos age 16 (Child-rated)	NonCog (Malanchini et al., 2024)	-0.108485	3.37183e-05	-0.158989	-0.0574145	1455
	Parental monitoring and chaos age 16 (Child-rated)	NonCog (Demange et al., 2021)	-0.0734513	0.0050608	-0.124372	-0.0221445	1455
	Note: Note: r = correlation coefficient, lwr = lower bound 95% confidence interval, upr = upper bound 95% confidence interval, N = sample size.

## Sheet: Supplementary Table 6
	Supplementary table 6a. Correlations between measures of the family environment at age 7
	var1	var2	r	p	lwr	upr	N
	Family SES age 7	Harsh discipline age 7 (Parent-rated)	-0.0327018	0.0432199	-0.0643401	-0.00099781	3822
	Family SES age 7	Positive parental feeling age 7 (Parent-rated)	-0.0356825	0.0272863	-0.0672907	-0.00400273	3827
	Positive parental feeling age 7 (Parent-rated)	Harsh discipline age 7 (Parent-rated)	-0.451852	0	-0.475962	-0.427063	4072
	Supportive parenting age 7 (Parent-rated)	Family SES age 7	-0.00115915	0.94292	-0.0328795	0.0305636	3818
	Supportive parenting age 7 (Parent-rated)	Harsh discipline age 7 (Parent-rated)	-0.853292	0	-0.861431	-0.844716	4072
	Supportive parenting age 7 (Parent-rated)	Positive parental feeling age 7 (Parent-rated)	0.850728	0	0.842015	0.858998	4072
	Note: r = correlation coefficient, lwr = lower bound 95% confidence interval, upr = upper bound 95% confidence interval, N = sample size.
	Supplementary table 6b. Correlations between measures of the family environment at age 9
	var1	var2	r	p	lwr	upr	N
	Home chaos age 9 (Parent-rated)	Home chaos age 9 (Child-rated)	0.506276	0	0.472209	0.538833	1917
	Home chaos age 9 (Parent-rated)	Harsh discipline age 9 (Child-rated)	0.192746	0	0.148858	0.235876	1882
	Home chaos age 9 (Parent-rated)	Positive parental feeling age 9 (Child-rated)	-0.258014	0	-0.299411	-0.215646	1909
	Supportive home environment age 9 (Parent-rated)	Home chaos age 9 (Child-rated)	-0.144687	1.81857e-10	-0.188159	-0.10065	1924
	Supportive home environment age 9 (Parent-rated)	Home chaos age 9 (Parent-rated)	-0.267666	0	-0.308422	-0.225929	1947
	Supportive home environment age 9 (Parent-rated)	Harsh parenting and chaos age 9 (Child-rated)	-0.121672	8.43544e-08	-0.165427	-0.0774391	1927
	Supportive home environment age 9 (Parent-rated)	Harsh parenting and chaos age 9 (Parent-rated)	-0.317944	0	-0.357232	-0.277534	1956
	Supportive home environment age 9 (Parent-rated)	Harsh discipline age 9 (Child-rated)	-0.0705966	0.00215146	-0.115354	-0.0255535	1887
	Supportive home environment age 9 (Parent-rated)	Harsh discipline age 9 (Parent-rated)	-0.145334	1.19748e-10	-0.188563	-0.101544	1945
	Supportive home environment age 9 (Parent-rated)	Positive parental feeling age 9 (Child-rated)	0.0824717	0.000303992	0.0378063	0.126808	1914
	Supportive home environment age 9 (Parent-rated)	Positive parental feeling age 9 (Parent-rated)	0.0791382	0.000475309	0.0348256	0.12314	1946
	Supportive home environment age 9 (Parent-rated)	TV comsumption age 9 (Child-rated)	-0.200329	0	-0.242964	-0.156921	1913
	Harsh parenting and chaos age 9 (Child-rated)	Home chaos age 9 (Child-rated)	0.62952	0	0.601805	0.65572	1930
	Harsh parenting and chaos age 9 (Child-rated)	Home chaos age 9 (Parent-rated)	0.382841	0	0.343997	0.420376	1920
	Harsh parenting and chaos age 9 (Child-rated)	Harsh discipline age 9 (Child-rated)	0.708523	0	0.685347	0.730265	1893
	Harsh parenting and chaos age 9 (Child-rated)	Harsh discipline age 9 (Parent-rated)	0.312695	0	0.27174	0.352519	1918
	Harsh parenting and chaos age 9 (Child-rated)	Positive parental feeling age 9 (Child-rated)	-0.879335	0	-0.889095	-0.868775	1920
	Harsh parenting and chaos age 9 (Child-rated)	Positive parental feeling age 9 (Parent-rated)	-0.355623	0	-0.394098	-0.315903	1919
	Harsh parenting and chaos age 9 (Child-rated)	TV comsumption age 9 (Child-rated)	0.163253	6.23501e-13	0.119379	0.206492	1919
	Harsh parenting and chaos age 9 (Parent-rated)	Home chaos age 9 (Child-rated)	0.376255	0	0.337237	0.413983	1924
	Harsh parenting and chaos age 9 (Parent-rated)	Home chaos age 9 (Parent-rated)	0.711212	0	0.688543	0.732493	1947
	Harsh parenting and chaos age 9 (Parent-rated)	Harsh parenting and chaos age 9 (Child-rated)	0.47625	0	0.440974	0.510057	1927
	Harsh parenting and chaos age 9 (Parent-rated)	Harsh discipline age 9 (Child-rated)	0.272469	0	0.230174	0.313736	1887
	Harsh parenting and chaos age 9 (Parent-rated)	Harsh discipline age 9 (Parent-rated)	0.706523	0	0.683541	0.728105	1945
	Harsh parenting and chaos age 9 (Parent-rated)	Positive parental feeling age 9 (Child-rated)	-0.421716	0	-0.45787	-0.38417	1914
	Harsh parenting and chaos age 9 (Parent-rated)	Positive parental feeling age 9 (Parent-rated)	-0.768104	0	-0.785722	-0.749241	1946
	Harsh parenting and chaos age 9 (Parent-rated)	TV comsumption age 9 (Child-rated)	0.198413	0	0.154975	0.241086	1913
	Harsh discipline age 9 (Child-rated)	Home chaos age 9 (Child-rated)	0.288643	0	0.246766	0.329444	1890
	Harsh discipline age 9 (Parent-rated)	Home chaos age 9 (Child-rated)	0.163836	5.44453e-13	0.119923	0.207109	1915
	Harsh discipline age 9 (Parent-rated)	Home chaos age 9 (Parent-rated)	0.273624	0	0.231977	0.314269	1943
	Harsh discipline age 9 (Parent-rated)	Harsh discipline age 9 (Child-rated)	0.254213	0	0.211434	0.296019	1880
	Harsh discipline age 9 (Parent-rated)	Positive parental feeling age 9 (Child-rated)	-0.271632	0	-0.312707	-0.229544	1907
	Positive parental feeling age 9 (Child-rated)	Home chaos age 9 (Child-rated)	-0.357989	0	-0.396396	-0.318331	1918
	Positive parental feeling age 9 (Child-rated)	Harsh discipline age 9 (Child-rated)	-0.395032	0	-0.432438	-0.356268	1888
	Positive parental feeling age 9 (Parent-rated)	Home chaos age 9 (Child-rated)	-0.166365	2.32703e-13	-0.209585	-0.122496	1916
	Positive parental feeling age 9 (Parent-rated)	Home chaos age 9 (Parent-rated)	-0.306217	0	-0.345965	-0.265371	1944
	Positive parental feeling age 9 (Parent-rated)	Harsh discipline age 9 (Child-rated)	-0.162584	1.30385e-12	-0.206264	-0.118256	1881
	Positive parental feeling age 9 (Parent-rated)	Harsh discipline age 9 (Parent-rated)	-0.335938	0	-0.374808	-0.295889	1943
	Positive parental feeling age 9 (Parent-rated)	Positive parental feeling age 9 (Child-rated)	0.393291	0	0.354676	0.430568	1908
	TV comsumption age 9 (Child-rated)	Home chaos age 9 (Child-rated)	0.233498	0	0.190733	0.275379	1918
	TV comsumption age 9 (Child-rated)	Home chaos age 9 (Parent-rated)	0.279328	0	0.237418	0.320201	1907
	TV comsumption age 9 (Child-rated)	Harsh discipline age 9 (Child-rated)	0.110006	1.69995e-06	0.065169	0.154399	1884
	TV comsumption age 9 (Child-rated)	Harsh discipline age 9 (Parent-rated)	0.105194	4.20276e-06	0.0605696	0.149399	1905
	TV comsumption age 9 (Child-rated)	Positive parental feeling age 9 (Child-rated)	-0.0852974	0.000186915	-0.129607	-0.0406477	1914
	TV comsumption age 9 (Child-rated)	Positive parental feeling age 9 (Parent-rated)	-0.0346349	0.13065	-0.0794104	0.0102801	1906
	Note: r = correlation coefficient, lwr = lower bound 95% confidence interval, upr = upper bound 95% confidence interval, N = sample size.
	Supplementary table 6c. Correlations between measures of the family environment at age 12
	var1	var2	r	p	lwr	upr	N
	Home chaos age 12 (Parent-rated)	Home chaos age 12 (Child-rated)	0.532628	0	0.50818	0.556219	3419
	Home chaos age 12 (Parent-rated)	Harsh discipline age 12 (Child-rated)	0.245301	0	0.21354	0.276544	3420
	Home chaos age 12 (Parent-rated)	Positive parental feeling age 12 (Child-rated)	-0.260104	0	-0.291083	-0.22858	3420
	Harsh parenting and chaos age 12 (Child-rated)	Home chaos age 12 (Child-rated)	0.606775	0	0.585226	0.627468	3441
	Harsh parenting and chaos age 12 (Child-rated)	Home chaos age 12 (Parent-rated)	0.385617	0	0.356736	0.413762	3426
	Harsh parenting and chaos age 12 (Child-rated)	Harsh discipline age 12 (Child-rated)	0.747107	0	0.731967	0.761508	3442
	Harsh parenting and chaos age 12 (Child-rated)	Harsh discipline age 12 (Parent-rated)	0.313942	0	0.283434	0.343815	3426
	Harsh parenting and chaos age 12 (Child-rated)	Positive parental feeling age 12 (Child-rated)	-0.906925	0	-0.91268	-0.90081	3442
	Harsh parenting and chaos age 12 (Child-rated)	Positive parental feeling age 12 (Parent-rated)	-0.35844	0	-0.387271	-0.328909	3428
	Harsh parenting and chaos age 12 (Parent-rated)	Home chaos age 12 (Child-rated)	0.39153	0	0.362795	0.419521	3425
	Harsh parenting and chaos age 12 (Parent-rated)	Home chaos age 12 (Parent-rated)	0.695997	0	0.678367	0.712826	3444
	Harsh parenting and chaos age 12 (Parent-rated)	Harsh parenting and chaos age 12 (Child-rated)	0.471144	0	0.444696	0.496771	3432
	Harsh parenting and chaos age 12 (Parent-rated)	Harsh discipline age 12 (Child-rated)	0.342757	0	0.31286	0.371975	3426
	Harsh parenting and chaos age 12 (Parent-rated)	Harsh discipline age 12 (Parent-rated)	0.756003	0	0.74132	0.769963	3443
	Harsh parenting and chaos age 12 (Parent-rated)	Positive parental feeling age 12 (Child-rated)	-0.392535	0	-0.420495	-0.36383	3426
	Harsh parenting and chaos age 12 (Parent-rated)	Positive parental feeling age 12 (Parent-rated)	-0.776735	0	-0.789646	-0.763137	3446
	Harsh discipline age 12 (Child-rated)	Home chaos age 12 (Child-rated)	0.319319	0	0.288961	0.349035	3435
	Harsh discipline age 12 (Parent-rated)	Home chaos age 12 (Child-rated)	0.185009	0	0.152433	0.217184	3419
	Harsh discipline age 12 (Parent-rated)	Home chaos age 12 (Parent-rated)	0.318681	0	0.288319	0.348402	3437
	Harsh discipline age 12 (Parent-rated)	Harsh discipline age 12 (Child-rated)	0.290319	0	0.259325	0.320715	3420
	Harsh discipline age 12 (Parent-rated)	Positive parental feeling age 12 (Child-rated)	-0.255245	0	-0.286313	-0.223641	3420
	Positive parental feeling age 12 (Child-rated)	Home chaos age 12 (Child-rated)	-0.384653	0	-0.412787	-0.355787	3435
	Positive parental feeling age 12 (Child-rated)	Harsh discipline age 12 (Child-rated)	-0.476311	0	-0.501743	-0.450055	3440
	Positive parental feeling age 12 (Parent-rated)	Home chaos age 12 (Child-rated)	-0.193993	0	-0.226036	-0.161532	3421
	Positive parental feeling age 12 (Parent-rated)	Home chaos age 12 (Parent-rated)	-0.310795	0	-0.340676	-0.280287	3440
	Positive parental feeling age 12 (Parent-rated)	Harsh discipline age 12 (Child-rated)	-0.232503	0	-0.263954	-0.200559	3422
	Positive parental feeling age 12 (Parent-rated)	Harsh discipline age 12 (Parent-rated)	-0.359722	0	-0.388467	-0.330277	3441
	Positive parental feeling age 12 (Parent-rated)	Positive parental feeling age 12 (Child-rated)	0.354426	0	0.324776	0.38338	3422
	Note: r = correlation coefficient, lwr = lower bound 95% confidence interval, upr = upper bound 95% confidence interval, N = sample size.
	Supplementary table 6d. Correlations between measures of the family environment at age 16
	var1	var2	r	p	lwr	upr	N
	Family SES age 16	Home chaos age 16 (Child-rated)	-0.205093	4.44089e-16	-0.252428	-0.156779	1542
	Family SES age 16	Parental control age 16 (Child-rated)	-0.0918582	0.000597833	-0.143687	-0.0395269	1393
	Family SES age 16	Parental monitoring age 16 (Child-rated)	-0.0116538	0.664208	-0.0641931	0.0409499	1390
	Family SES age 16	Parental monitoring and chaos age 16 (Child-rated)	-0.167593	3.74001e-10	-0.21843	-0.115848	1380
	Parental control age 16 (Child-rated)	Home chaos age 16 (Child-rated)	0.134914	2.3313e-07	0.0841596	0.184971	1458
	Parental control age 16 (Child-rated)	Parental monitoring age 16 (Child-rated)	-0.112767	1.51618e-05	-0.16304	-0.0619102	1465
	Parental monitoring age 16 (Child-rated)	Home chaos age 16 (Child-rated)	-0.227926	0	-0.276083	-0.178628	1455
	Parental monitoring and chaos age 16 (Child-rated)	Home chaos age 16 (Child-rated)	0.615897	0	0.582958	0.646815	1455
	Parental monitoring and chaos age 16 (Child-rated)	Parental control age 16 (Child-rated)	0.0172669	0.510607	-0.0341715	0.0686141	1454
	Parental monitoring and chaos age 16 (Child-rated)	Parental monitoring age 16 (Child-rated)	0.626711	0	0.594467	0.656943	1455
	Note: r = correlation coefficient, lwr = lower bound 95% confidence interval, upr = upper bound 95% confidence interval, N = sample size.

## Sheet: Supplementary Table 7
	Supplementary table 7a. Correlation sbetween family environmental composite measures and academic achievement (Ach) at age 7
	var1	var2	r	p	lwr	upr	N
	Family SES age 7	Ach 7	0.275046	0	0.241485	0.30795	2973
	Supportive parenting age 7 (Parent-rated)	Ach 7	0.0863754	1.20881e-06	0.0516016	0.12094	3149
	Note: r = correlation coefficient, lwr = lower bound 95% confidence interval, upr = upper bound 95% confidence interval, N = sample size.
	Supplementary table 7b. Correlation sbetween family environmental composite measures and academic achievement (Ach) at age 9
	var1	var2	r	p	lwr	upr	N
	Supportive home environment age 9 (Parent-rated)	Ach 9	0.22677	0	0.176639	0.275727	1409
	Harsh parenting and chaos age 9 (Child-rated)	Ach 9	-0.0299704	0.263812	-0.0823815	0.0226061	1392
	Harsh parenting and chaos age 9 (Parent-rated)	Ach 9	-0.160384	1.41144e-09	-0.210841	-0.109075	1409
	TV comsumption age 9 (Child-rated)	Ach 9	-0.179756	1.7387e-11	-0.23034	-0.128203	1380
	Note: r = correlation coefficient, lwr = lower bound 95% confidence interval, upr = upper bound 95% confidence interval, N = sample size.
	Supplementary table 7c. Correlation sbetween family environmental composite measures and academic achievement (Ach) at age 12
	var1	var2	r	p	lwr	upr	N
	Harsh parenting and chaos age 12 (Child-rated)	Ach 12	-0.163954	4.5608e-13	-0.207114	-0.120158	1925
	Harsh parenting and chaos age 12 (Parent-rated)	Ach 12	-0.131136	7.84369e-09	-0.174811	-0.0869457	1923
	Note: r = correlation coefficient, lwr = lower bound 95% confidence interval, upr = upper bound 95% confidence interval, N = sample size.
	Supplementary table 7d. Correlation sbetween family environmental composite measures and academic achievement (Ach) at age 16
	var1	var2	r	p	lwr	upr	N
	Family SES age 16	Ach 16	0.477818	0	0.436547	0.517082	1413
	Parental monitoring and chaos age 16 (Child-rated)	Ach 16	-0.138898	4.05794e-07	-0.191419	-0.0855845	1320
	Note: r = correlation coefficient, lwr = lower bound 95% confidence interval, upr = upper bound 95% confidence interval, N = sample size.

## Sheet: Supplementary Table 8
	Supplementary table 8a. Estimates of the mediation models testing the mediating role of neighbourhood environments in the prediction from EA3 to academic achievement across development.
	PGS	Mediator	EduAch	label	estimate	std.error	statistic	p.value	conf.low	conf.high	std.lv	std.all	std.nox	agfi	AIC	BIC	cfi	chisq	npar	rmsea	rmsea.conf.high	srmr	tli	converged	estimator	ngroups	missing_method	nobs	norig	nexcluded	P.value_FDRcorrected
	EA3	Pollution	Ach 7	indirect	0.000413718	0.000524163	0.789292	0.429941	-0.000613623	0.00144106	0.000413718	0.000421923	0.000427091	1	15966.3	15996.2	1	0	5	0	0	5.62006e-09	1	TRUE	ML	1	listwise	2919	5151	2232	0.51978
	EA3	Pollution	Ach 7	direct	0.230262	0.0176411	13.0525	0	0.195686	0.264838	0.230262	0.234828	0.237705	1	15966.3	15996.2	1	0	5	0	0	5.62006e-09	1	TRUE	ML	1	listwise	2919	5151	2232	0
	EA3	Pollution	Ach 7	total	0.230675	0.0176397	13.077	0	0.196102	0.265249	0.230675	0.23525	0.238132	1	15966.3	15996.2	1	0	5	0	0	5.62006e-09	1	TRUE	ML	1	listwise	2919	5151	2232	0
	EA3	Occupancy rating	Ach 7	indirect	0.010706	0.003031	3.53217	0.000412171	0.00476534	0.0166466	0.010706	0.0109694	0.0111366	1	13496.4	13525.5	1	0	5	0	0	0	1	TRUE	ML	1	listwise	2474	5151	2677	0.000722344
	EA3	Occupancy rating	Ach 7	direct	0.216787	0.0191906	11.2966	0	0.179174	0.2544	0.216787	0.222121	0.225507	1	13496.4	13525.5	1	0	5	0	0	0	1	TRUE	ML	1	listwise	2474	5151	2677	0
	EA3	Occupancy rating	Ach 7	total	0.227493	0.0190816	11.9221	0	0.190094	0.264892	0.227493	0.23309	0.236644	1	13496.4	13525.5	1	0	5	0	0	0	1	TRUE	ML	1	listwise	2474	5151	2677	0
	EA3	Health rating	Ach 7	indirect	0.00489274	0.00226914	2.15621	0.0310675	0.000445303	0.00934019	0.00489274	0.00501958	0.00509324	1	13131.1	13160.2	1	0	5	0	0	0	1	TRUE	ML	1	listwise	2468	5136	2668	0.0442943
	EA3	Health rating	Ach 7	direct	0.222468	0.0191715	11.6041	0	0.184892	0.260043	0.222468	0.228235	0.231584	1	13131.1	13160.2	1	0	5	0	0	0	1	TRUE	ML	1	listwise	2468	5136	2668	0
	EA3	Health rating	Ach 7	total	0.22736	0.0190794	11.9165	0	0.189965	0.264755	0.22736	0.233254	0.236677	1	13131.1	13160.2	1	0	5	0	0	0	1	TRUE	ML	1	listwise	2468	5136	2668	0
	EA3	Household size	Ach 7	indirect	0.00284086	0.00157215	1.80699	0.0707636	-0.000240496	0.00592222	0.00284086	0.0029109	0.0029547	1	13079.7	13108.7	1	0	5	0	0	3.48594e-12	1	TRUE	ML	1	listwise	2473	5147	2674	0.0965874
	EA3	Household size	Ach 7	direct	0.224699	0.0191148	11.7552	0	0.187234	0.262163	0.224699	0.230238	0.233703	1	13079.7	13108.7	1	0	5	0	0	3.48594e-12	1	TRUE	ML	1	listwise	2473	5147	2674	0
	EA3	Household size	Ach 7	total	0.22754	0.0190842	11.9229	0	0.190135	0.264944	0.22754	0.233149	0.236658	1	13079.7	13108.7	1	0	5	0	0	3.48594e-12	1	TRUE	ML	1	listwise	2473	5147	2674	0
	EA3	Population in households	Ach 7	indirect	-5.27502e-05	0.000343981	-0.153352	0.878121	-0.00072694	0.00062144	-5.27502e-05	-5.43071e-05	-5.50484e-05	1	12517	12546.1	1	8.74678e-12	5	0	0	3.20189e-08	1	TRUE	ML	1	listwise	2462	5126	2664	0.920004
	EA3	Population in households	Ach 7	direct	0.227715	0.0190336	11.9638	0	0.19041	0.26502	0.227715	0.234436	0.237636	1	12517	12546.1	1	8.74678e-12	5	0	0	3.20189e-08	1	TRUE	ML	1	listwise	2462	5126	2664	0
	EA3	Population in households	Ach 7	total	0.227662	0.0190307	11.9629	0	0.190363	0.264961	0.227662	0.234381	0.237581	1	12517	12546.1	1	8.74678e-12	5	0	0	3.20189e-08	1	TRUE	ML	1	listwise	2462	5126	2664	0
	EA3	Qualification level	Ach 7	indirect	0.000787429	0.000832748	0.945579	0.344363	-0.000844727	0.00241958	0.000787429	0.000806801	0.000819101	1	13737	13766.1	1	0	5	0	0	1.97557e-11	1	TRUE	ML	1	listwise	2474	5151	2677	0.429396
	EA3	Qualification level	Ach 7	direct	0.226706	0.0190905	11.8753	0	0.189289	0.264122	0.226706	0.232283	0.235825	1	13737	13766.1	1	0	5	0	0	1.97557e-11	1	TRUE	ML	1	listwise	2474	5151	2677	0
	EA3	Qualification level	Ach 7	total	0.227493	0.0190816	11.9221	0	0.190094	0.264892	0.227493	0.23309	0.236644	1	13737	13766.1	1	0	5	0	0	1.97557e-11	1	TRUE	ML	1	listwise	2474	5151	2677	0
	EA3	Pollution	Ach 9	indirect	-0.0011046	0.00127653	-0.865316	0.386866	-0.00360656	0.00139735	-0.0011046	-0.00111327	-0.00112801	1	7672.55	7698.76	1	0	5	0	0	7.6242e-09	1	TRUE	ML	1	listwise	1398	5151	3753	0.475444
	EA3	Pollution	Ach 9	direct	0.23587	0.0257721	9.15213	0	0.185357	0.286382	0.23587	0.237722	0.240868	1	7672.55	7698.76	1	0	5	0	0	7.6242e-09	1	TRUE	ML	1	listwise	1398	5151	3753	0
	EA3	Pollution	Ach 9	total	0.234765	0.0257834	9.10529	0	0.184231	0.2853	0.234765	0.236608	0.23974	1	7672.55	7698.76	1	0	5	0	0	7.6242e-09	1	TRUE	ML	1	listwise	1398	5151	3753	0
	EA3	Occupancy rating	Ach 9	indirect	0.00723579	0.00344302	2.10158	0.0355897	0.000487602	0.013984	0.00723579	0.00716164	0.00731209	1	6735.36	6760.85	1	1.07381e-12	5	0	0	6.85383e-09	1	TRUE	ML	1	listwise	1209	5151	3942	0.050409
	EA3	Occupancy rating	Ach 9	direct	0.224097	0.0283154	7.91434	2.44249e-15	0.1686	0.279595	0.224097	0.221801	0.226461	1	6735.36	6760.85	1	1.07381e-12	5	0	0	6.85383e-09	1	TRUE	ML	1	listwise	1209	5151	3942	5.28459e-15
	EA3	Occupancy rating	Ach 9	total	0.231333	0.0282857	8.17845	2.22045e-16	0.175894	0.286772	0.231333	0.228963	0.233773	1	6735.36	6760.85	1	1.07381e-12	5	0	0	6.85383e-09	1	TRUE	ML	1	listwise	1209	5151	3942	4.93179e-16
	EA3	Health rating	Ach 9	indirect	0.00378639	0.00252724	1.49823	0.134074	-0.00116692	0.00873969	0.00378639	0.00374983	0.003828	1	6461.95	6487.42	1	4.82014e-12	5	0	0	3.97679e-08	1	TRUE	ML	1	listwise	1206	5136	3930	0.176406
	EA3	Health rating	Ach 9	direct	0.22657	0.0282796	8.01178	1.11022e-15	0.171143	0.281997	0.22657	0.224383	0.22906	1	6461.95	6487.42	1	4.82014e-12	5	0	0	3.97679e-08	1	TRUE	ML	1	listwise	1206	5136	3930	2.41823e-15
	EA3	Health rating	Ach 9	total	0.230357	0.0283096	8.13705	4.44089e-16	0.174871	0.285843	0.230357	0.228133	0.232888	1	6461.95	6487.42	1	4.82014e-12	5	0	0	3.97679e-08	1	TRUE	ML	1	listwise	1206	5136	3930	9.79642e-16
	EA3	Household size	Ach 9	indirect	0.00174824	0.00169179	1.03337	0.301432	-0.00156761	0.00506408	0.00174824	0.00172764	0.00176595	1	6401.51	6426.99	1	0	5	0	0	1.00852e-09	1	TRUE	ML	1	listwise	1208	5147	3939	0.382434
	EA3	Household size	Ach 9	direct	0.230442	0.0283429	8.1305	4.44089e-16	0.174891	0.285993	0.230442	0.227727	0.232777	1	6401.51	6426.99	1	0	5	0	0	1.00852e-09	1	TRUE	ML	1	listwise	1208	5147	3939	9.79642e-16
	EA3	Household size	Ach 9	total	0.23219	0.028338	8.19361	2.22045e-16	0.176649	0.287732	0.23219	0.229455	0.234543	1	6401.51	6426.99	1	0	5	0	0	1.00852e-09	1	TRUE	ML	1	listwise	1208	5147	3939	4.93179e-16
	EA3	Population in households	Ach 9	indirect	3.32914e-05	0.000372379	0.0894017	0.928763	-0.000696559	0.000763141	3.32914e-05	3.3152e-05	3.38137e-05	1	6318.53	6344	1	0	5	0	0	5.00692e-12	1	TRUE	ML	1	listwise	1205	5126	3921	0.956817
	EA3	Population in households	Ach 9	direct	0.231729	0.0281499	8.23194	2.22045e-16	0.176556	0.286902	0.231729	0.230759	0.235364	1	6318.53	6344	1	0	5	0	0	5.00692e-12	1	TRUE	ML	1	listwise	1205	5126	3921	4.93179e-16
	EA3	Population in households	Ach 9	total	0.231762	0.0281477	8.23379	2.22045e-16	0.176594	0.28693	0.231762	0.230792	0.235398	1	6318.53	6344	1	0	5	0	0	5.00692e-12	1	TRUE	ML	1	listwise	1205	5126	3921	4.93179e-16
	EA3	Qualification level	Ach 9	indirect	0.000319679	0.000987526	0.323717	0.746152	-0.00161584	0.0022552	0.000319679	0.000316404	0.00032305	1	6748.27	6773.75	1	5.36904e-13	5	0	0	4.05313e-12	1	TRUE	ML	1	listwise	1209	5151	3942	0.804929
	EA3	Qualification level	Ach 9	direct	0.231014	0.0282711	8.17136	2.22045e-16	0.175603	0.286424	0.231014	0.228646	0.23345	1	6748.27	6773.75	1	5.36904e-13	5	0	0	4.05313e-12	1	TRUE	ML	1	listwise	1209	5151	3942	4.93179e-16
	EA3	Qualification level	Ach 9	total	0.231333	0.0282857	8.17845	2.22045e-16	0.175894	0.286772	0.231333	0.228963	0.233773	1	6748.27	6773.75	1	5.36904e-13	5	0	0	4.05313e-12	1	TRUE	ML	1	listwise	1209	5151	3942	4.93179e-16
	EA3	Pollution	Ach 12	indirect	0.00111853	0.0011705	0.9556	0.339274	-0.00117561	0.00341268	0.00111853	0.00111785	0.00112428	1	11215	11243	1	0	5	0	0	2.03847e-10	1	TRUE	ML	1	listwise	2020	5151	3131	0.424011
	EA3	Pollution	Ach 12	direct	0.245345	0.0215576	11.3809	0	0.203092	0.287597	0.245345	0.245195	0.246605	1	11215	11243	1	0	5	0	0	2.03847e-10	1	TRUE	ML	1	listwise	2020	5151	3131	0
	EA3	Pollution	Ach 12	total	0.246463	0.0215774	11.4223	0	0.204172	0.288754	0.246463	0.246312	0.247729	1	11215	11243	1	0	5	0	0	2.03847e-10	1	TRUE	ML	1	listwise	2020	5151	3131	0
	EA3	Occupancy rating	Ach 12	indirect	0.0133493	0.00383728	3.47885	0.00050357	0.00582839	0.0208703	0.0133493	0.0133892	0.0135918	1	9483.81	9511.12	1	7.74047e-13	5	0	0	4.69861e-17	1	TRUE	ML	1	listwise	1743	5151	3408	0.000878367
	EA3	Occupancy rating	Ach 12	direct	0.225685	0.0231804	9.73602	0	0.180252	0.271117	0.225685	0.226358	0.229784	1	9483.81	9511.12	1	7.74047e-13	5	0	0	4.69861e-17	1	TRUE	ML	1	listwise	1743	5151	3408	0
	EA3	Occupancy rating	Ach 12	total	0.239034	0.0231847	10.31	0	0.193593	0.284475	0.239034	0.239748	0.243376	1	9483.81	9511.12	1	7.74047e-13	5	0	0	4.69861e-17	1	TRUE	ML	1	listwise	1743	5151	3408	0
	EA3	Health rating	Ach 12	indirect	0.00825527	0.00327353	2.52182	0.0116749	0.00183926	0.0146713	0.00825527	0.0082676	0.00839911	1	9280.01	9307.31	1	0	5	0	0	0	1	TRUE	ML	1	listwise	1738	5136	3398	0.017938
	EA3	Health rating	Ach 12	direct	0.231683	0.0233678	9.91463	0	0.185883	0.277483	0.231683	0.232029	0.23572	1	9280.01	9307.31	1	0	5	0	0	0	1	TRUE	ML	1	listwise	1738	5136	3398	0
	EA3	Health rating	Ach 12	total	0.239938	0.0232494	10.3202	0	0.19437	0.285506	0.239938	0.240297	0.244119	1	9280.01	9307.31	1	0	5	0	0	0	1	TRUE	ML	1	listwise	1738	5136	3398	0
	EA3	Household size	Ach 12	indirect	0.0084985	0.00308836	2.75178	0.00592718	0.00244542	0.0145516	0.0084985	0.00851594	0.00864907	1	9248.77	9276.08	1	0	5	0	0	4.55785e-12	1	TRUE	ML	1	listwise	1741	5147	3406	0.00955426
	EA3	Household size	Ach 12	direct	0.231763	0.0231798	9.9985	0	0.186332	0.277195	0.231763	0.232239	0.235869	1	9248.77	9276.08	1	0	5	0	0	4.55785e-12	1	TRUE	ML	1	listwise	1741	5147	3406	0
	EA3	Household size	Ach 12	total	0.240262	0.0232137	10.35	0	0.194764	0.28576	0.240262	0.240755	0.244519	1	9248.77	9276.08	1	0	5	0	0	4.55785e-12	1	TRUE	ML	1	listwise	1741	5147	3406	0
	EA3	Population in households	Ach 12	indirect	-0.000105939	0.000352141	-0.300844	0.763533	-0.000796122	0.000584243	-0.000105939	-0.000106221	-0.000107787	1	8999.74	9027.03	1	0	5	0	0	6.12803e-10	1	TRUE	ML	1	listwise	1733	5126	3393	0.821194
	EA3	Population in households	Ach 12	direct	0.239001	0.0232595	10.2754	0	0.193413	0.284589	0.239001	0.239637	0.24317	1	8999.74	9027.03	1	0	5	0	0	6.12803e-10	1	TRUE	ML	1	listwise	1733	5126	3393	0
	EA3	Population in households	Ach 12	total	0.238895	0.0232603	10.2705	0	0.193306	0.284484	0.238895	0.239531	0.243062	1	8999.74	9027.03	1	0	5	0	0	6.12803e-10	1	TRUE	ML	1	listwise	1733	5126	3393	0
	EA3	Qualification level	Ach 12	indirect	0.000275425	0.000692631	0.39765	0.690888	-0.00108211	0.00163296	0.000275425	0.000276247	0.000280428	1	9652.48	9679.8	1	0	5	0	0	1.25138e-10	1	TRUE	ML	1	listwise	1743	5151	3408	0.757843
	EA3	Qualification level	Ach 12	direct	0.238758	0.0231767	10.3016	0	0.193333	0.284184	0.238758	0.239471	0.243095	1	9652.48	9679.8	1	0	5	0	0	1.25138e-10	1	TRUE	ML	1	listwise	1743	5151	3408	0
	EA3	Qualification level	Ach 12	total	0.239034	0.0231847	10.31	0	0.193593	0.284475	0.239034	0.239748	0.243376	1	9652.48	9679.8	1	0	5	0	0	1.25138e-10	1	TRUE	ML	1	listwise	1743	5151	3408	0
	EA3	Pollution	Ach 16	indirect	-6.63204e-05	0.000194838	-0.340387	0.733565	-0.000448196	0.000315556	-6.63204e-05	-6.59325e-05	-6.64393e-05	1	18085.1	18115.6	1	0	5	0	0	2.96398e-09	1	TRUE	ML	1	listwise	3308	5151	1843	0.796232
	EA3	Pollution	Ach 16	direct	0.350281	0.0163948	21.3653	0	0.318148	0.382415	0.350281	0.348233	0.350909	1	18085.1	18115.6	1	0	5	0	0	2.96398e-09	1	TRUE	ML	1	listwise	3308	5151	1843	0
	EA3	Pollution	Ach 16	total	0.350215	0.0163947	21.3614	0	0.318082	0.382348	0.350215	0.348167	0.350843	1	18085.1	18115.6	1	0	5	0	0	2.96398e-09	1	TRUE	ML	1	listwise	3308	5151	1843	0
	EA3	Occupancy rating	Ach 16	indirect	0.0166426	0.00346213	4.80703	1.5319e-06	0.00985692	0.0234282	0.0166426	0.0166705	0.016823	1	15457	15486.8	1	1.26787e-12	5	0	0	5.31141e-17	1	TRUE	ML	1	listwise	2855	5151	2296	2.99675e-06
	EA3	Occupancy rating	Ach 16	direct	0.326958	0.017392	18.7993	0	0.29287	0.361046	0.326958	0.327507	0.330502	1	15457	15486.8	1	1.26787e-12	5	0	0	5.31141e-17	1	TRUE	ML	1	listwise	2855	5151	2296	0
	EA3	Occupancy rating	Ach 16	total	0.3436	0.0175424	19.5868	0	0.309218	0.377983	0.3436	0.344178	0.347325	1	15457	15486.8	1	1.26787e-12	5	0	0	5.31141e-17	1	TRUE	ML	1	listwise	2855	5151	2296	0
	EA3	Health rating	Ach 16	indirect	0.0116902	0.00276828	4.22291	2.41163e-05	0.00626448	0.0171159	0.0116902	0.011708	0.0118116	1	14924.1	14953.9	1	0	5	0	0	0	1	TRUE	ML	1	listwise	2844	5136	2292	4.55609e-05
	EA3	Health rating	Ach 16	direct	0.333219	0.017559	18.9771	0	0.298804	0.367634	0.333219	0.333725	0.336678	1	14924.1	14953.9	1	0	5	0	0	0	1	TRUE	ML	1	listwise	2844	5136	2292	0
	EA3	Health rating	Ach 16	total	0.344909	0.0175705	19.63	0	0.310471	0.379347	0.344909	0.345433	0.348489	1	14924.1	14953.9	1	0	5	0	0	0	1	TRUE	ML	1	listwise	2844	5136	2292	0
	EA3	Household size	Ach 16	indirect	0.0059189	0.00207784	2.84859	0.00439137	0.00184642	0.00999139	0.0059189	0.00592783	0.00598313	1	14889.2	14918.9	1	0	5	0	0	3.45713e-10	1	TRUE	ML	1	listwise	2852	5147	2295	0.00723153
	EA3	Household size	Ach 16	direct	0.337098	0.0175046	19.2577	0	0.30279	0.371406	0.337098	0.337607	0.340756	1	14889.2	14918.9	1	0	5	0	0	3.45713e-10	1	TRUE	ML	1	listwise	2852	5147	2295	0
	EA3	Household size	Ach 16	total	0.343017	0.017559	19.5351	0	0.308602	0.377432	0.343017	0.343534	0.346739	1	14889.2	14918.9	1	0	5	0	0	3.45713e-10	1	TRUE	ML	1	listwise	2852	5147	2295	0
	EA3	Population in households	Ach 16	indirect	0.000218351	0.000422171	0.51721	0.60501	-0.000609089	0.00104579	0.000218351	0.000219196	0.000220994	1	14402.3	14432	1	7.55929e-12	5	0	0	3.01947e-08	1	TRUE	ML	1	listwise	2837	5126	2289	0.681259
	EA3	Population in households	Ach 16	direct	0.343363	0.0175516	19.5631	0	0.308963	0.377764	0.343363	0.344692	0.347521	1	14402.3	14432	1	7.55929e-12	5	0	0	3.01947e-08	1	TRUE	ML	1	listwise	2837	5126	2289	0
	EA3	Population in households	Ach 16	total	0.343582	0.0175546	19.5722	0	0.309175	0.377988	0.343582	0.344911	0.347742	1	14402.3	14432	1	7.55929e-12	5	0	0	3.01947e-08	1	TRUE	ML	1	listwise	2837	5126	2289	0
	EA3	Qualification level	Ach 16	indirect	0.00179775	0.00108895	1.6509	0.0987591	-0.000336556	0.00393205	0.00179775	0.00180077	0.00181723	1	15798.2	15828	1	1.26787e-12	5	0	0	7.46575e-12	1	TRUE	ML	1	listwise	2855	5151	2296	0.13195
	EA3	Qualification level	Ach 16	direct	0.341803	0.0175389	19.4883	0	0.307427	0.376178	0.341803	0.342377	0.345508	1	15798.2	15828	1	1.26787e-12	5	0	0	7.46575e-12	1	TRUE	ML	1	listwise	2855	5151	2296	0
	EA3	Qualification level	Ach 16	total	0.3436	0.0175424	19.5868	0	0.309218	0.377983	0.3436	0.344178	0.347325	1	15798.2	15828	1	1.26787e-12	5	0	0	7.46575e-12	1	TRUE	ML	1	listwise	2855	5151	2296	0
	Note: Ach 7: A composite mean score of academic performance across two subjects: English and mathematics at age 7; Ach 9: A composite mean score of academic performance across two subjects: English and mathematics at age 9; Ach 12: A composite mean score of academic performance across two subjects: English and mathematics at age 12; Ach 16: Mean of the grade obtained across the GCSE passed subjec…
	Supplementary table 8b. Estimates of the mediation models testing the mediating role of neighbourhood environments in the prediction from the Cog PGS to academic achievement across development.
	PGS	Mediator	EduAch	label	estimate	std.error	statistic	p.value	conf.low	conf.high	std.lv	std.all	std.nox	agfi	AIC	BIC	cfi	chisq	npar	rmsea	rmsea.conf.high	srmr	tli	converged	estimator	ngroups	missing_method	nobs	norig	nexcluded	P.value_FDRcorrected
	Cognitive	Pollution	Ach 7	indirect	0.000296834	0.000447916	0.662701	0.507522	-0.000581065	0.00117473	0.000296834	0.0003051	0.000306429	1	15945.4	15975.3	1	0	5	0	0	5.96758e-09	1	TRUE	ML	1	listwise	2919	5151	2232	0.592566
	Cognitive	Pollution	Ach 7	direct	0.24248	0.0174362	13.9067	0	0.208305	0.276654	0.24248	0.249232	0.250318	1	15945.4	15975.3	1	0	5	0	0	5.96758e-09	1	TRUE	ML	1	listwise	2919	5151	2232	0
	Cognitive	Pollution	Ach 7	total	0.242777	0.0174379	13.9224	0	0.208599	0.276954	0.242777	0.249537	0.250624	1	15945.4	15975.3	1	0	5	0	0	5.96758e-09	1	TRUE	ML	1	listwise	2919	5151	2232	0
	Cognitive	Occupancy rating	Ach 7	indirect	0.00450189	0.00210826	2.13535	0.0327323	0.000369764	0.00863401	0.00450189	0.00468963	0.00468297	1	13496.3	13525.4	1	0	5	0	0	4.28296e-10	1	TRUE	ML	1	listwise	2474	5151	2677	0.0466165
	Cognitive	Occupancy rating	Ach 7	direct	0.242088	0.0185741	13.0336	0	0.205683	0.278492	0.242088	0.252184	0.251825	1	13496.3	13525.4	1	0	5	0	0	4.28296e-10	1	TRUE	ML	1	listwise	2474	5151	2677	0
	Cognitive	Occupancy rating	Ach 7	total	0.24659	0.0186523	13.2203	0	0.210032	0.283148	0.24659	0.256873	0.256508	1	13496.3	13525.4	1	0	5	0	0	4.28296e-10	1	TRUE	ML	1	listwise	2474	5151	2677	0
	Cognitive	Health rating	Ach 7	indirect	0.00247073	0.00140928	1.75318	0.0795715	-0.000291421	0.00523287	0.00247073	0.00257528	0.00257197	1	13124	13153.1	1	0	5	0	0	5.3642e-09	1	TRUE	ML	1	listwise	2468	5136	2668	0.107984
	Cognitive	Health rating	Ach 7	direct	0.242174	0.0186545	12.9821	0	0.205612	0.278736	0.242174	0.252422	0.252098	1	13124	13153.1	1	0	5	0	0	5.3642e-09	1	TRUE	ML	1	listwise	2468	5136	2668	0
	Cognitive	Health rating	Ach 7	total	0.244645	0.0186736	13.1011	0	0.208045	0.281245	0.244645	0.254998	0.25467	1	13124	13153.1	1	0	5	0	0	5.3642e-09	1	TRUE	ML	1	listwise	2468	5136	2668	0
	Cognitive	Household size	Ach 7	indirect	0.00254114	0.00143967	1.76509	0.077548	-0.000280548	0.00536284	0.00254114	0.00264727	0.00264298	1	13051.1	13080.2	1	0	5	0	0	4.02691e-12	1	TRUE	ML	1	listwise	2473	5147	2674	0.10557
	Cognitive	Household size	Ach 7	direct	0.244056	0.0186768	13.0673	0	0.20745	0.280662	0.244056	0.254249	0.253836	1	13051.1	13080.2	1	0	5	0	0	4.02691e-12	1	TRUE	ML	1	listwise	2473	5147	2674	0
	Cognitive	Household size	Ach 7	total	0.246597	0.0186549	13.2189	0	0.210034	0.28316	0.246597	0.256896	0.256479	1	13051.1	13080.2	1	0	5	0	0	4.02691e-12	1	TRUE	ML	1	listwise	2473	5147	2674	0
	Cognitive	Population in households	Ach 7	indirect	-4.15984e-05	0.000294199	-0.141396	0.887557	-0.000618218	0.000535021	-4.15984e-05	-4.34723e-05	-4.34108e-05	1	12493.1	12522.2	1	7.65343e-12	5	0	0	3.2215e-08	1	TRUE	ML	1	listwise	2462	5126	2664	0.92652
	Cognitive	Population in households	Ach 7	direct	0.242389	0.0186585	12.9908	0	0.205819	0.278959	0.242389	0.253308	0.252949	1	12493.1	12522.2	1	7.65343e-12	5	0	0	3.2215e-08	1	TRUE	ML	1	listwise	2462	5126	2664	0
	Cognitive	Population in households	Ach 7	total	0.242347	0.0186563	12.9901	0	0.205782	0.278913	0.242347	0.253264	0.252906	1	12493.1	12522.2	1	7.65343e-12	5	0	0	3.2215e-08	1	TRUE	ML	1	listwise	2462	5126	2664	0
	Cognitive	Qualification level	Ach 7	indirect	0.000520588	0.000627597	0.829495	0.406825	-0.000709479	0.00175066	0.000520588	0.000542298	0.000541528	1	13708.3	13737.3	1	0	5	0	0	6.3553e-12	1	TRUE	ML	1	listwise	2474	5151	2677	0.495298
	Cognitive	Qualification level	Ach 7	direct	0.246069	0.0186509	13.1934	0	0.209514	0.282624	0.246069	0.256331	0.255967	1	13708.3	13737.3	1	0	5	0	0	6.3553e-12	1	TRUE	ML	1	listwise	2474	5151	2677	0
	Cognitive	Qualification level	Ach 7	total	0.24659	0.0186523	13.2203	0	0.210032	0.283148	0.24659	0.256873	0.256508	1	13708.3	13737.3	1	0	5	0	0	6.3553e-12	1	TRUE	ML	1	listwise	2474	5151	2677	0
	Cognitive	Pollution	Ach 9	indirect	-0.00160948	0.00148318	-1.08515	0.277853	-0.00451645	0.0012975	-0.00160948	-0.00164338	-0.00164358	1	7637.43	7663.64	1	6.20837e-13	5	0	0	6.70988e-09	1	TRUE	ML	1	listwise	1398	5151	3753	0.355857
	Cognitive	Pollution	Ach 9	direct	0.275925	0.025137	10.9769	0	0.226658	0.325193	0.275925	0.281738	0.281772	1	7637.43	7663.64	1	6.20837e-13	5	0	0	6.70988e-09	1	TRUE	ML	1	listwise	1398	5151	3753	0
	Cognitive	Pollution	Ach 9	total	0.274316	0.025145	10.9094	0	0.225032	0.323599	0.274316	0.280094	0.280128	1	7637.43	7663.64	1	6.20837e-13	5	0	0	6.70988e-09	1	TRUE	ML	1	listwise	1398	5151	3753	0
	Cognitive	Occupancy rating	Ach 9	indirect	0.00191908	0.00268806	0.713928	0.475272	-0.00334942	0.00718757	0.00191908	0.00194811	0.00193931	1	6716.22	6741.7	1	5.36904e-13	5	0	0	1.53894e-12	1	TRUE	ML	1	listwise	1209	5151	3942	0.560211
	Cognitive	Occupancy rating	Ach 9	direct	0.262526	0.0271706	9.6621	0	0.209272	0.315779	0.262526	0.266497	0.265294	1	6716.22	6741.7	1	5.36904e-13	5	0	0	1.53894e-12	1	TRUE	ML	1	listwise	1209	5151	3942	0
	Cognitive	Occupancy rating	Ach 9	total	0.264445	0.0272914	9.68968	0	0.210955	0.317935	0.264445	0.268445	0.267233	1	6716.22	6741.7	1	5.36904e-13	5	0	0	1.53894e-12	1	TRUE	ML	1	listwise	1209	5151	3942	0
	Cognitive	Health rating	Ach 9	indirect	0.00203864	0.00223388	0.9126	0.361453	-0.00233969	0.00641696	0.00203864	0.00206842	0.00206104	1	6439.33	6464.81	1	0	5	0	0	3.5878e-12	1	TRUE	ML	1	listwise	1206	5136	3930	0.448915
	Cognitive	Health rating	Ach 9	direct	0.260338	0.0272868	9.5408	0	0.206857	0.31382	0.260338	0.264142	0.2632	1	6439.33	6464.81	1	0	5	0	0	3.5878e-12	1	TRUE	ML	1	listwise	1206	5136	3930	0
	Cognitive	Health rating	Ach 9	total	0.262377	0.0273569	9.5909	0	0.208759	0.315996	0.262377	0.26621	0.265261	1	6439.33	6464.81	1	0	5	0	0	3.5878e-12	1	TRUE	ML	1	listwise	1206	5136	3930	0
	Cognitive	Household size	Ach 9	indirect	0.00132783	0.00146078	0.90899	0.363356	-0.00153524	0.0041909	0.00132783	0.00134791	0.00134128	1	6377.34	6402.82	1	1.07292e-12	5	0	0	1.1165e-09	1	TRUE	ML	1	listwise	1208	5147	3939	0.450846
	Cognitive	Household size	Ach 9	direct	0.263133	0.0272944	9.64057	0	0.209637	0.316629	0.263133	0.267112	0.265799	1	6377.34	6402.82	1	1.07292e-12	5	0	0	1.1165e-09	1	TRUE	ML	1	listwise	1208	5147	3939	0
	Cognitive	Household size	Ach 9	total	0.264461	0.0273027	9.68624	0	0.210949	0.317973	0.264461	0.26846	0.26714	1	6377.34	6402.82	1	1.07292e-12	5	0	0	1.1165e-09	1	TRUE	ML	1	listwise	1208	5147	3939	0
	Cognitive	Population in households	Ach 9	indirect	-7.06262e-05	0.000826837	-0.0854173	0.93193	-0.0016912	0.00154994	-7.06262e-05	-7.1939e-05	-7.17343e-05	1	6297.42	6322.89	1	0	5	0	0	4.44803e-12	1	TRUE	ML	1	listwise	1205	5126	3921	0.957796
	Cognitive	Population in households	Ach 9	direct	0.257982	0.0273008	9.4496	0	0.204473	0.311491	0.257982	0.262778	0.26203	1	6297.42	6322.89	1	0	5	0	0	4.44803e-12	1	TRUE	ML	1	listwise	1205	5126	3921	0
	Cognitive	Population in households	Ach 9	total	0.257912	0.0272885	9.45129	0	0.204427	0.311396	0.257912	0.262706	0.261958	1	6297.42	6322.89	1	0	5	0	0	4.44803e-12	1	TRUE	ML	1	listwise	1205	5126	3921	0
	Cognitive	Qualification level	Ach 9	indirect	0.00111564	0.00175052	0.637317	0.523919	-0.00231532	0.0045466	0.00111564	0.00113251	0.0011274	1	6719.45	6744.94	1	0	5	0	0	8.47967e-09	1	TRUE	ML	1	listwise	1209	5151	3942	0.608149
	Cognitive	Qualification level	Ach 9	direct	0.263329	0.0273374	9.63256	0	0.209749	0.316909	0.263329	0.267313	0.266106	1	6719.45	6744.94	1	0	5	0	0	8.47967e-09	1	TRUE	ML	1	listwise	1209	5151	3942	0
	Cognitive	Qualification level	Ach 9	total	0.264445	0.0272914	9.68968	0	0.210955	0.317935	0.264445	0.268445	0.267233	1	6719.45	6744.94	1	0	5	0	0	8.47967e-09	1	TRUE	ML	1	listwise	1209	5151	3942	0
	Cognitive	Pollution	Ach 12	indirect	0.0005287	0.00113505	0.465796	0.641362	-0.00169595	0.00275335	0.0005287	0.000534399	0.000531416	1	11214.4	11242.4	1	0	5	0	0	2.39463e-10	1	TRUE	ML	1	listwise	2020	5151	3131	0.714402
	Cognitive	Pollution	Ach 12	direct	0.243959	0.0213018	11.4525	0	0.202208	0.28571	0.243959	0.246589	0.245212	1	11214.4	11242.4	1	0	5	0	0	2.39463e-10	1	TRUE	ML	1	listwise	2020	5151	3131	0
	Cognitive	Pollution	Ach 12	total	0.244488	0.0213297	11.4623	0	0.202683	0.286293	0.244488	0.247124	0.245744	1	11214.4	11242.4	1	0	5	0	0	2.39463e-10	1	TRUE	ML	1	listwise	2020	5151	3131	0
	Cognitive	Occupancy rating	Ach 12	indirect	0.00563313	0.00321425	1.75255	0.0796794	-0.000666682	0.0119329	0.00563313	0.00578024	0.00573545	1	9495.37	9522.69	1	5.41833e-12	5	0	0	3.50435e-08	1	TRUE	ML	1	listwise	1743	5151	3408	0.108074
	Cognitive	Occupancy rating	Ach 12	direct	0.229198	0.0224696	10.2003	0	0.185158	0.273238	0.229198	0.235184	0.233361	1	9495.37	9522.69	1	5.41833e-12	5	0	0	3.50435e-08	1	TRUE	ML	1	listwise	1743	5151	3408	0
	Cognitive	Occupancy rating	Ach 12	total	0.234831	0.0226551	10.3655	0	0.190428	0.279234	0.234831	0.240964	0.239097	1	9495.37	9522.69	1	5.41833e-12	5	0	0	3.50435e-08	1	TRUE	ML	1	listwise	1743	5151	3408	0
	Cognitive	Health rating	Ach 12	indirect	0.0059117	0.00253416	2.33281	0.0196582	0.000944848	0.0108786	0.0059117	0.00606134	0.00601471	1	9292.56	9319.86	1	7.71827e-13	5	0	0	1.12701e-08	1	TRUE	ML	1	listwise	1738	5136	3398	0.0292335
	Cognitive	Health rating	Ach 12	direct	0.228605	0.0227046	10.0687	0	0.184105	0.273106	0.228605	0.234392	0.232589	1	9292.56	9319.86	1	7.71827e-13	5	0	0	1.12701e-08	1	TRUE	ML	1	listwise	1738	5136	3398	0
	Cognitive	Health rating	Ach 12	total	0.234517	0.0227084	10.3273	0	0.190009	0.279025	0.234517	0.240453	0.238604	1	9292.56	9319.86	1	7.71827e-13	5	0	0	1.12701e-08	1	TRUE	ML	1	listwise	1738	5136	3398	0
	Cognitive	Household size	Ach 12	indirect	0.00651051	0.00282254	2.30662	0.0210761	0.000978443	0.0120426	0.00651051	0.00668141	0.00662586	1	9252.32	9279.63	1	0	5	0	0	7.97026e-12	1	TRUE	ML	1	listwise	1741	5147	3406	0.0311811
	Cognitive	Household size	Ach 12	direct	0.228368	0.0225819	10.1128	0	0.184108	0.272627	0.228368	0.234362	0.232414	1	9252.32	9279.63	1	0	5	0	0	7.97026e-12	1	TRUE	ML	1	listwise	1741	5147	3406	0
	Cognitive	Household size	Ach 12	total	0.234878	0.0226647	10.3632	0	0.190456	0.2793	0.234878	0.241044	0.23904	1	9252.32	9279.63	1	0	5	0	0	7.97026e-12	1	TRUE	ML	1	listwise	1741	5147	3406	0
	Cognitive	Population in households	Ach 12	indirect	5.29079e-05	0.000242834	0.217877	0.827525	-0.000423037	0.000528853	5.29079e-05	5.43175e-05	5.38308e-05	1	8997.65	9024.94	1	1.53921e-12	5	0	0	6.15698e-10	1	TRUE	ML	1	listwise	1733	5126	3393	0.875921
	Cognitive	Population in households	Ach 12	direct	0.235774	0.0227017	10.3857	0	0.19128	0.280269	0.235774	0.242056	0.239887	1	8997.65	9024.94	1	1.53921e-12	5	0	0	6.15698e-10	1	TRUE	ML	1	listwise	1733	5126	3393	0
	Cognitive	Population in households	Ach 12	total	0.235827	0.022702	10.3879	0	0.191332	0.280322	0.235827	0.24211	0.239941	1	8997.65	9024.94	1	1.53921e-12	5	0	0	6.15698e-10	1	TRUE	ML	1	listwise	1733	5126	3393	0
	Cognitive	Qualification level	Ach 12	indirect	0.000561164	0.000780397	0.719075	0.472095	-0.000968386	0.00209071	0.000561164	0.000575818	0.000571356	1	9650.89	9678.21	1	0	5	0	0	1.03087e-10	1	TRUE	ML	1	listwise	1743	5151	3408	0.558244
	Cognitive	Qualification level	Ach 12	direct	0.23427	0.0226548	10.3409	0	0.189868	0.278673	0.23427	0.240388	0.238525	1	9650.89	9678.21	1	0	5	0	0	1.03087e-10	1	TRUE	ML	1	listwise	1743	5151	3408	0
	Cognitive	Qualification level	Ach 12	total	0.234831	0.0226551	10.3655	0	0.190428	0.279234	0.234831	0.240964	0.239097	1	9650.89	9678.21	1	0	5	0	0	1.03087e-10	1	TRUE	ML	1	listwise	1743	5151	3408	0
	Cognitive	Pollution	Ach 16	indirect	-6.11171e-05	0.000192814	-0.316975	0.751263	-0.000439025	0.000316791	-6.11171e-05	-6.06569e-05	-6.12266e-05	1	18291.7	18322.3	1	1.46905e-12	5	0	0	2.96132e-09	1	TRUE	ML	1	listwise	3308	5151	1843	0.809677
	Cognitive	Pollution	Ach 16	direct	0.256101	0.0169438	15.1147	0	0.222891	0.28931	0.256101	0.254172	0.25656	1	18291.7	18322.3	1	1.46905e-12	5	0	0	2.96132e-09	1	TRUE	ML	1	listwise	3308	5151	1843	0
	Cognitive	Pollution	Ach 16	total	0.25604	0.0169436	15.1113	0	0.222831	0.289248	0.25604	0.254112	0.256499	1	18291.7	18322.3	1	1.46905e-12	5	0	0	2.96132e-09	1	TRUE	ML	1	listwise	3308	5151	1843	0
	Cognitive	Occupancy rating	Ach 16	indirect	0.00863583	0.00347155	2.4876	0.0128607	0.00183172	0.0154399	0.00863583	0.00868802	0.00872944	1	15642.3	15672.1	1	0	5	0	0	1.62676e-09	1	TRUE	ML	1	listwise	2855	5151	2296	0.0195973
	Cognitive	Occupancy rating	Ach 16	direct	0.236968	0.0177294	13.3658	0	0.202219	0.271717	0.236968	0.2384	0.239537	1	15642.3	15672.1	1	0	5	0	0	1.62676e-09	1	TRUE	ML	1	listwise	2855	5151	2296	0
	Cognitive	Occupancy rating	Ach 16	total	0.245604	0.018026	13.6249	0	0.210274	0.280934	0.245604	0.247088	0.248266	1	15642.3	15672.1	1	0	5	0	0	1.62676e-09	1	TRUE	ML	1	listwise	2855	5151	2296	0
	Cognitive	Health rating	Ach 16	indirect	0.0062651	0.00261268	2.39796	0.0164865	0.00114435	0.0113859	0.0062651	0.00630324	0.00633014	1	15117.6	15147.4	1	0	5	0	0	1.36463e-11	1	TRUE	ML	1	listwise	2844	5136	2292	0.0246158
	Cognitive	Health rating	Ach 16	direct	0.239093	0.0179117	13.3484	0	0.203986	0.274199	0.239093	0.240548	0.241574	1	15117.6	15147.4	1	0	5	0	0	1.36463e-11	1	TRUE	ML	1	listwise	2844	5136	2292	0
	Cognitive	Health rating	Ach 16	total	0.245358	0.0180612	13.5848	0	0.209958	0.280757	0.245358	0.246851	0.247905	1	15117.6	15147.4	1	0	5	0	0	1.36463e-11	1	TRUE	ML	1	listwise	2844	5136	2292	0
	Cognitive	Household size	Ach 16	indirect	0.00388462	0.00209132	1.85749	0.0632412	-0.000214302	0.00798354	0.00388462	0.0039101	0.00392677	1	15068.9	15098.7	1	0	5	0	0	4.85567e-10	1	TRUE	ML	1	listwise	2852	5147	2295	0.0869608
	Cognitive	Household size	Ach 16	direct	0.24178	0.0179277	13.4864	0	0.206642	0.276917	0.24178	0.243366	0.244403	1	15068.9	15098.7	1	0	5	0	0	4.85567e-10	1	TRUE	ML	1	listwise	2852	5147	2295	0
	Cognitive	Household size	Ach 16	total	0.245664	0.0180254	13.6288	0	0.210335	0.280993	0.245664	0.247276	0.24833	1	15068.9	15098.7	1	0	5	0	0	4.85567e-10	1	TRUE	ML	1	listwise	2852	5147	2295	0
	Cognitive	Population in households	Ach 16	indirect	-0.000124269	0.000476376	-0.260864	0.794197	-0.00105795	0.00080941	-0.000124269	-0.0001253	-0.000125774	1	14579.7	14609.5	1	7.55929e-12	5	0	0	3.04256e-08	1	TRUE	ML	1	listwise	2837	5126	2289	0.848926
	Cognitive	Population in households	Ach 16	direct	0.247033	0.0180281	13.7027	0	0.211699	0.282368	0.247033	0.249082	0.250024	1	14579.7	14609.5	1	7.55929e-12	5	0	0	3.04256e-08	1	TRUE	ML	1	listwise	2837	5126	2289	0
	Cognitive	Population in households	Ach 16	total	0.246909	0.0180339	13.6914	0	0.211563	0.282255	0.246909	0.248956	0.249898	1	14579.7	14609.5	1	7.55929e-12	5	0	0	3.04256e-08	1	TRUE	ML	1	listwise	2837	5126	2289	0
	Cognitive	Qualification level	Ach 16	indirect	0.000941	0.00104018	0.904651	0.365651	-0.00109772	0.00297972	0.000941	0.000946687	0.0009512	1	15979.8	16009.6	1	7.60725e-12	5	0	0	2.56904e-08	1	TRUE	ML	1	listwise	2855	5151	2296	0.45261
	Cognitive	Qualification level	Ach 16	direct	0.244663	0.0180017	13.5911	0	0.20938	0.279946	0.244663	0.246142	0.247315	1	15979.8	16009.6	1	7.60725e-12	5	0	0	2.56904e-08	1	TRUE	ML	1	listwise	2855	5151	2296	0
	Cognitive	Qualification level	Ach 16	total	0.245604	0.018026	13.6249	0	0.210274	0.280934	0.245604	0.247088	0.248266	1	15979.8	16009.6	1	7.60725e-12	5	0	0	2.56904e-08	1	TRUE	ML	1	listwise	2855	5151	2296	0
	Note: Ach 7: A composite mean score of academic performance across two subjects: English and mathematics at age 7; Ach 9: A composite mean score of academic performance across two subjects: English and mathematics at age 9; Ach 12: A composite mean score of academic performance across two subjects: English and mathematics at age 12; Ach 16: Mean of the grade obtained across the GCSE passed subjec…
	Supplementary table 8c. Estimates of the mediation models testing the mediating role of neighbourhood environments in the prediction from the NonCog PGS to academic achievement across development.
	PGS	Mediator	EduAch	label	estimate	std.error	statistic	p.value	conf.low	conf.high	std.lv	std.all	std.nox	agfi	AIC	BIC	cfi	chisq	npar	rmsea	rmsea.conf.high	srmr	tli	converged	estimator	ngroups	missing_method	nobs	norig	nexcluded	P.value_FDRcorrected
	NonCognitive	Pollution	Ach 7	indirect	0.00068011	0.000725861	0.936969	0.348775	-0.000742553	0.00210277	0.00068011	0.000700952	0.000702094	1	16090.9	16120.8	1	0	5	0	0	4.8055e-09	1	TRUE	ML	1	listwise	2919	5151	2232	0.434209
	NonCognitive	Pollution	Ach 7	direct	0.111584	0.0178458	6.25269	4.03453e-10	0.0766069	0.146561	0.111584	0.115003	0.115191	1	16090.9	16120.8	1	0	5	0	0	4.8055e-09	1	TRUE	ML	1	listwise	2919	5151	2232	8.21485e-10
	NonCognitive	Pollution	Ach 7	total	0.112264	0.017838	6.29352	3.10345e-10	0.0773022	0.147226	0.112264	0.115704	0.115893	1	16090.9	16120.8	1	0	5	0	0	4.8055e-09	1	TRUE	ML	1	listwise	2919	5151	2232	6.32402e-10
	NonCognitive	Occupancy rating	Ach 7	indirect	0.0129545	0.00325308	3.98221	6.82774e-05	0.00657854	0.0193304	0.0129545	0.0133914	0.0134755	1	13597.3	13626.4	1	0	5	0	0	4.94015e-17	1	TRUE	ML	1	listwise	2474	5151	2677	0.00012623
	NonCognitive	Occupancy rating	Ach 7	direct	0.0924026	0.0194209	4.75791	1.95612e-06	0.0543384	0.130467	0.0924026	0.0955191	0.0961193	1	13597.3	13626.4	1	0	5	0	0	4.94015e-17	1	TRUE	ML	1	listwise	2474	5151	2677	3.80651e-06
	NonCognitive	Occupancy rating	Ach 7	total	0.105357	0.0193332	5.44955	5.04974e-08	0.0674648	0.143249	0.105357	0.10891	0.109595	1	13597.3	13626.4	1	0	5	0	0	4.94015e-17	1	TRUE	ML	1	listwise	2474	5151	2677	1.01543e-07
	NonCognitive	Health rating	Ach 7	indirect	0.00553703	0.00216677	2.55543	0.0106057	0.00129024	0.00978381	0.00553703	0.00573178	0.00576392	1	13242.9	13271.9	1	0	5	0	0	2.06664e-09	1	TRUE	ML	1	listwise	2468	5136	2668	0.0163728
	NonCognitive	Health rating	Ach 7	direct	0.100839	0.0193757	5.20439	1.94631e-07	0.0628632	0.138815	0.100839	0.104386	0.104971	1	13242.9	13271.9	1	0	5	0	0	2.06664e-09	1	TRUE	ML	1	listwise	2468	5136	2668	3.88662e-07
	NonCognitive	Health rating	Ach 7	total	0.106376	0.019327	5.504	3.71278e-08	0.0684956	0.144256	0.106376	0.110117	0.110735	1	13242.9	13271.9	1	0	5	0	0	2.06664e-09	1	TRUE	ML	1	listwise	2468	5136	2668	7.49496e-08
	NonCognitive	Household size	Ach 7	indirect	0.00212686	0.00130578	1.6288	0.103356	-0.000432431	0.00468614	0.00212686	0.00219841	0.00221209	1	13193.8	13222.8	1	0	5	0	0	6.02355e-12	1	TRUE	ML	1	listwise	2473	5147	2674	0.137384
	NonCognitive	Household size	Ach 7	direct	0.103437	0.0193273	5.35184	8.70661e-08	0.0655557	0.141317	0.103437	0.106916	0.107582	1	13193.8	13222.8	1	0	5	0	0	6.02355e-12	1	TRUE	ML	1	listwise	2473	5147	2674	1.74536e-07
	NonCognitive	Household size	Ach 7	total	0.105563	0.0193382	5.45879	4.79387e-08	0.0676612	0.143466	0.105563	0.109115	0.109794	1	13193.8	13222.8	1	0	5	0	0	6.02355e-12	1	TRUE	ML	1	listwise	2473	5147	2674	9.65479e-08
	NonCognitive	Population in households	Ach 7	indirect	2.62601e-06	8.11479e-05	0.0323608	0.974184	-0.000156421	0.000161673	2.62601e-06	2.72358e-06	2.74042e-06	1	12625.8	12654.9	1	9.84013e-12	5	0	0	3.27919e-08	1	TRUE	ML	1	listwise	2462	5126	2664	0.984823
	NonCognitive	Population in households	Ach 7	direct	0.107997	0.0193097	5.59287	2.23346e-08	0.0701503	0.145843	0.107997	0.112009	0.112702	1	12625.8	12654.9	1	9.84013e-12	5	0	0	3.27919e-08	1	TRUE	ML	1	listwise	2462	5126	2664	4.51923e-08
	NonCognitive	Population in households	Ach 7	total	0.107999	0.0193095	5.59305	2.23111e-08	0.0701532	0.145845	0.107999	0.112012	0.112704	1	12625.8	12654.9	1	9.84013e-12	5	0	0	3.27919e-08	1	TRUE	ML	1	listwise	2462	5126	2664	4.518e-08
	NonCognitive	Qualification level	Ach 7	indirect	0.00100324	0.00092456	1.0851	0.277876	-0.000808862	0.00281535	0.00100324	0.00103708	0.0010436	1	13844.8	13873.9	1	0	5	0	0	2.4263e-11	1	TRUE	ML	1	listwise	2474	5151	2677	0.355857
	NonCognitive	Qualification level	Ach 7	direct	0.104354	0.0193422	5.39513	6.84745e-08	0.0664438	0.142264	0.104354	0.107873	0.108551	1	13844.8	13873.9	1	0	5	0	0	2.4263e-11	1	TRUE	ML	1	listwise	2474	5151	2677	1.37479e-07
	NonCognitive	Qualification level	Ach 7	total	0.105357	0.0193332	5.44955	5.04974e-08	0.0674648	0.143249	0.105357	0.10891	0.109595	1	13844.8	13873.9	1	0	5	0	0	2.4263e-11	1	TRUE	ML	1	listwise	2474	5151	2677	1.01543e-07
	NonCognitive	Pollution	Ach 9	indirect	0.000788562	0.00106618	0.739613	0.459535	-0.00130112	0.00287824	0.000788562	0.000789652	0.000805271	1	7741.34	7767.55	1	0	5	0	0	7.80284e-09	1	TRUE	ML	1	listwise	1398	5151	3753	0.546132
	NonCognitive	Pollution	Ach 9	direct	0.0950255	0.0265815	3.57487	0.000350402	0.0429267	0.147124	0.0950255	0.0951569	0.097039	1	7741.34	7767.55	1	0	5	0	0	7.80284e-09	1	TRUE	ML	1	listwise	1398	5151	3753	0.000618694
	NonCognitive	Pollution	Ach 9	total	0.095814	0.0265851	3.60405	0.000313294	0.0437082	0.14792	0.095814	0.0959465	0.0978443	1	7741.34	7767.55	1	0	5	0	0	7.80284e-09	1	TRUE	ML	1	listwise	1398	5151	3753	0.000555063
	NonCognitive	Occupancy rating	Ach 9	indirect	0.00810513	0.00368584	2.19899	0.0278786	0.000881015	0.0153292	0.00810513	0.00795175	0.00819059	1	6790.72	6816.21	1	0	5	0	0	1.7674e-09	1	TRUE	ML	1	listwise	1209	5151	3942	0.0400118
	NonCognitive	Occupancy rating	Ach 9	direct	0.0765609	0.0291996	2.62198	0.00874197	0.0193307	0.133791	0.0765609	0.0751121	0.0773682	1	6790.72	6816.21	1	0	5	0	0	1.7674e-09	1	TRUE	ML	1	listwise	1209	5151	3942	0.0137079
	NonCognitive	Occupancy rating	Ach 9	total	0.084666	0.0292133	2.8982	0.00375309	0.027409	0.141923	0.084666	0.0830638	0.0855588	1	6790.72	6816.21	1	0	5	0	0	1.7674e-09	1	TRUE	ML	1	listwise	1209	5151	3942	0.00623591
	NonCognitive	Health rating	Ach 9	indirect	0.00272614	0.00250862	1.08671	0.277166	-0.00219067	0.00764295	0.00272614	0.00267827	0.0027561	1	6518.78	6544.25	1	0	5	0	0	3.37282e-12	1	TRUE	ML	1	listwise	1206	5136	3930	0.355298
	NonCognitive	Health rating	Ach 9	direct	0.0817733	0.029135	2.80671	0.00500508	0.0246698	0.138877	0.0817733	0.0803375	0.0826721	1	6518.78	6544.25	1	0	5	0	0	3.37282e-12	1	TRUE	ML	1	listwise	1206	5136	3930	0.00818496
	NonCognitive	Health rating	Ach 9	total	0.0844995	0.0292091	2.89292	0.00381684	0.0272507	0.141748	0.0844995	0.0830157	0.0854282	1	6518.78	6544.25	1	0	5	0	0	3.37282e-12	1	TRUE	ML	1	listwise	1206	5136	3930	0.00633776
	NonCognitive	Household size	Ach 9	indirect	0.00123966	0.00157601	0.786584	0.431526	-0.00184926	0.00432859	0.00123966	0.00121201	0.00125222	1	6459.2	6484.68	1	4.29168e-12	5	0	0	3.25361e-08	1	TRUE	ML	1	listwise	1208	5147	3939	0.521323
	NonCognitive	Household size	Ach 9	direct	0.0842209	0.0293025	2.87419	0.00405071	0.026789	0.141653	0.0842209	0.0823419	0.0850741	1	6459.2	6484.68	1	4.29168e-12	5	0	0	3.25361e-08	1	TRUE	ML	1	listwise	1208	5147	3939	0.0067132
	NonCognitive	Household size	Ach 9	total	0.0854606	0.0293254	2.91421	0.00356586	0.0279838	0.142937	0.0854606	0.0835539	0.0863263	1	6459.2	6484.68	1	4.29168e-12	5	0	0	3.25361e-08	1	TRUE	ML	1	listwise	1208	5147	3939	0.00593623
	NonCognitive	Population in households	Ach 9	indirect	-0.000120639	0.000534386	-0.225752	0.821394	-0.00116802	0.000926738	-0.000120639	-0.000118861	-0.000122531	1	6375.22	6400.69	1	5.35127e-13	5	0	0	1.06457e-09	1	TRUE	ML	1	listwise	1205	5126	3921	0.871492
	NonCognitive	Population in households	Ach 9	direct	0.0880001	0.029132	3.02074	0.00252161	0.0309024	0.145098	0.0880001	0.0867035	0.0893808	1	6375.22	6400.69	1	5.35127e-13	5	0	0	1.06457e-09	1	TRUE	ML	1	listwise	1205	5126	3921	0.00425244
	NonCognitive	Population in households	Ach 9	total	0.0878795	0.0291285	3.01695	0.00255329	0.0307886	0.14497	0.0878795	0.0865847	0.0892582	1	6375.22	6400.69	1	5.35127e-13	5	0	0	1.06457e-09	1	TRUE	ML	1	listwise	1205	5126	3921	0.00430307
	NonCognitive	Qualification level	Ach 9	indirect	-0.000295767	0.00106897	-0.276685	0.782022	-0.0023909	0.00179937	-0.000295767	-0.00029017	-0.000298886	1	6804.85	6830.34	1	5.36904e-13	5	0	0	6.06014e-10	1	TRUE	ML	1	listwise	1209	5151	3942	0.83795
	NonCognitive	Qualification level	Ach 9	direct	0.0849618	0.0291957	2.91008	0.00361335	0.0277393	0.142184	0.0849618	0.083354	0.0858577	1	6804.85	6830.34	1	5.36904e-13	5	0	0	6.06014e-10	1	TRUE	ML	1	listwise	1209	5151	3942	0.00601143
	NonCognitive	Qualification level	Ach 9	total	0.084666	0.0292133	2.8982	0.00375309	0.027409	0.141923	0.084666	0.0830638	0.0855588	1	6804.85	6830.34	1	5.36904e-13	5	0	0	6.06014e-10	1	TRUE	ML	1	listwise	1209	5151	3942	0.00623591
	NonCognitive	Pollution	Ach 12	indirect	0.00117463	0.0012196	0.963129	0.335483	-0.00121574	0.003565	0.00117463	0.00118916	0.00118066	1	11311.2	11339.2	1	0	5	0	0	2.03762e-10	1	TRUE	ML	1	listwise	2020	5151	3131	0.41988
	NonCognitive	Pollution	Ach 12	direct	0.118483	0.0217941	5.43647	5.43463e-08	0.0757675	0.161199	0.118483	0.119948	0.119092	1	11311.2	11339.2	1	0	5	0	0	2.03762e-10	1	TRUE	ML	1	listwise	2020	5151	3131	1.09198e-07
	NonCognitive	Pollution	Ach 12	total	0.119658	0.0218161	5.48485	4.1383e-08	0.0768991	0.162417	0.119658	0.121138	0.120272	1	11311.2	11339.2	1	0	5	0	0	2.03762e-10	1	TRUE	ML	1	listwise	2020	5151	3131	8.34096e-08
	NonCognitive	Occupancy rating	Ach 12	indirect	0.0142301	0.00401061	3.54812	0.000387993	0.00636947	0.0220908	0.0142301	0.0144483	0.0144886	1	9562.28	9589.59	1	7.74047e-13	5	0	0	1.22358e-17	1	TRUE	ML	1	listwise	1743	5151	3408	0.000681816
	NonCognitive	Occupancy rating	Ach 12	direct	0.0943226	0.0233882	4.03291	5.50903e-05	0.0484825	0.140163	0.0943226	0.0957685	0.0960358	1	9562.28	9589.59	1	7.74047e-13	5	0	0	1.22358e-17	1	TRUE	ML	1	listwise	1743	5151	3408	0.000102142
	NonCognitive	Occupancy rating	Ach 12	total	0.108553	0.0234472	4.62967	3.66246e-06	0.0625971	0.154508	0.108553	0.110217	0.110524	1	9562.28	9589.59	1	7.74047e-13	5	0	0	1.22358e-17	1	TRUE	ML	1	listwise	1743	5151	3408	7.07385e-06
	NonCognitive	Health rating	Ach 12	indirect	0.00674282	0.00276194	2.44133	0.0146331	0.00132952	0.0121561	0.00674282	0.00684516	0.00686031	1	9372.16	9399.46	1	7.71827e-13	5	0	0	1.12983e-08	1	TRUE	ML	1	listwise	1738	5136	3398	0.0220645
	NonCognitive	Health rating	Ach 12	direct	0.102416	0.0234622	4.36515	1.27038e-05	0.0564308	0.148401	0.102416	0.10397	0.1042	1	9372.16	9399.46	1	7.71827e-13	5	0	0	1.12983e-08	1	TRUE	ML	1	listwise	1738	5136	3398	2.41409e-05
	NonCognitive	Health rating	Ach 12	total	0.109159	0.0234828	4.64845	3.34441e-06	0.0631332	0.155184	0.109159	0.110815	0.111061	1	9372.16	9399.46	1	7.71827e-13	5	0	0	1.12983e-08	1	TRUE	ML	1	listwise	1738	5136	3398	6.46918e-06
	NonCognitive	Household size	Ach 12	indirect	0.0058018	0.00294133	1.97251	0.0485519	3.68902e-05	0.0115667	0.0058018	0.00587707	0.00590459	1	9334.43	9361.74	1	0	5	0	0	1.00963e-11	1	TRUE	ML	1	listwise	1741	5147	3406	0.0673336
	NonCognitive	Household size	Ach 12	direct	0.104414	0.0233896	4.46412	8.04002e-06	0.058571	0.150256	0.104414	0.105768	0.106264	1	9334.43	9361.74	1	0	5	0	0	1.00963e-11	1	TRUE	ML	1	listwise	1741	5147	3406	1.53459e-05
	NonCognitive	Household size	Ach 12	total	0.110215	0.0235114	4.68775	2.76228e-06	0.064134	0.156297	0.110215	0.111645	0.112168	1	9334.43	9361.74	1	0	5	0	0	1.00963e-11	1	TRUE	ML	1	listwise	1741	5147	3406	5.35915e-06
	NonCognitive	Population in households	Ach 12	indirect	-4.1012e-07	0.000229373	-0.00178801	0.998573	-0.000449973	0.000449152	-4.1012e-07	-4.16429e-07	-4.17274e-07	1	9081.38	9108.67	1	2.30882e-12	5	0	0	6.19504e-10	1	TRUE	ML	1	listwise	1733	5126	3393	0.999283
	NonCognitive	Population in households	Ach 12	direct	0.108067	0.0235137	4.59593	4.30824e-06	0.0619813	0.154153	0.108067	0.109729	0.109952	1	9081.38	9108.67	1	2.30882e-12	5	0	0	6.19504e-10	1	TRUE	ML	1	listwise	1733	5126	3393	8.29024e-06
	NonCognitive	Population in households	Ach 12	total	0.108067	0.0235148	4.59569	4.31312e-06	0.0619787	0.154155	0.108067	0.109729	0.109952	1	9081.38	9108.67	1	2.30882e-12	5	0	0	6.19504e-10	1	TRUE	ML	1	listwise	1733	5126	3393	8.29348e-06
	NonCognitive	Qualification level	Ach 12	indirect	0.000521152	0.000791185	0.658699	0.510089	-0.00102954	0.00207185	0.000521152	0.000529141	0.000530618	1	9733.93	9761.25	1	0	5	0	0	1.12487e-10	1	TRUE	ML	1	listwise	1743	5151	3408	0.594493
	NonCognitive	Qualification level	Ach 12	direct	0.108032	0.0234424	4.60838	4.05825e-06	0.0620852	0.153978	0.108032	0.109688	0.109994	1	9733.93	9761.25	1	0	5	0	0	1.12487e-10	1	TRUE	ML	1	listwise	1743	5151	3408	7.8208e-06
	NonCognitive	Qualification level	Ach 12	total	0.108553	0.0234472	4.62967	3.66246e-06	0.0625971	0.154508	0.108553	0.110217	0.110524	1	9733.93	9761.25	1	0	5	0	0	1.12487e-10	1	TRUE	ML	1	listwise	1743	5151	3408	7.07385e-06
	NonCognitive	Pollution	Ach 16	indirect	-7.05008e-06	0.000336668	-0.0209407	0.983293	-0.000666908	0.000652808	-7.05008e-06	-7.01155e-06	-7.06272e-06	1	18311.1	18341.6	1	1.46905e-12	5	0	0	2.75401e-09	1	TRUE	ML	1	listwise	3308	5151	1843	0.990939
	NonCognitive	Pollution	Ach 16	direct	0.243912	0.0169634	14.3787	0	0.210664	0.27716	0.243912	0.242579	0.244349	1	18311.1	18341.6	1	1.46905e-12	5	0	0	2.75401e-09	1	TRUE	ML	1	listwise	3308	5151	1843	0
	NonCognitive	Pollution	Ach 16	total	0.243905	0.0169601	14.3811	0	0.210664	0.277146	0.243905	0.242572	0.244342	1	18311.1	18341.6	1	1.46905e-12	5	0	0	2.75401e-09	1	TRUE	ML	1	listwise	3308	5151	1843	0
	NonCognitive	Occupancy rating	Ach 16	indirect	0.0180291	0.00368315	4.89502	9.82959e-07	0.0108103	0.025248	0.0180291	0.0180211	0.0182245	1	15639.8	15669.6	1	1.26787e-12	5	0	0	0	1	TRUE	ML	1	listwise	2855	5151	2296	1.9331e-06
	NonCognitive	Occupancy rating	Ach 16	direct	0.223074	0.0180011	12.3923	0	0.187793	0.258356	0.223074	0.222975	0.225492	1	15639.8	15669.6	1	1.26787e-12	5	0	0	0	1	TRUE	ML	1	listwise	2855	5151	2296	0
	NonCognitive	Occupancy rating	Ach 16	total	0.241103	0.0181718	13.268	0	0.205487	0.276719	0.241103	0.240996	0.243717	1	15639.8	15669.6	1	1.26787e-12	5	0	0	0	1	TRUE	ML	1	listwise	2855	5151	2296	0
	NonCognitive	Health rating	Ach 16	indirect	0.0102422	0.00277004	3.69748	0.000217747	0.004813	0.0156714	0.0102422	0.0102385	0.0103485	1	15119.2	15149	1	0	5	0	0	6.60493e-12	1	TRUE	ML	1	listwise	2844	5136	2292	0.000390588
	NonCognitive	Health rating	Ach 16	direct	0.231285	0.0181127	12.7692	0	0.195785	0.266785	0.231285	0.231202	0.233686	1	15119.2	15149	1	0	5	0	0	6.60493e-12	1	TRUE	ML	1	listwise	2844	5136	2292	0
	NonCognitive	Health rating	Ach 16	total	0.241527	0.0182032	13.2684	0	0.20585	0.277205	0.241527	0.241441	0.244034	1	15119.2	15149	1	0	5	0	0	6.60493e-12	1	TRUE	ML	1	listwise	2844	5136	2292	0
	NonCognitive	Household size	Ach 16	indirect	0.00561779	0.0021663	2.59327	0.00950684	0.00137193	0.00986365	0.00561779	0.00560886	0.00567875	1	15077.7	15107.5	1	2.53308e-12	5	0	0	3.93178e-10	1	TRUE	ML	1	listwise	2852	5147	2295	0.0148087
	NonCognitive	Household size	Ach 16	direct	0.234753	0.0181314	12.9473	0	0.199217	0.27029	0.234753	0.23438	0.237301	1	15077.7	15107.5	1	2.53308e-12	5	0	0	3.93178e-10	1	TRUE	ML	1	listwise	2852	5147	2295	0
	NonCognitive	Household size	Ach 16	total	0.240371	0.0182069	13.2022	0	0.204686	0.276056	0.240371	0.239989	0.24298	1	15077.7	15107.5	1	2.53308e-12	5	0	0	3.93178e-10	1	TRUE	ML	1	listwise	2852	5147	2295	0
	NonCognitive	Population in households	Ach 16	indirect	0.000386468	0.000514091	0.75175	0.452202	-0.000621132	0.00139407	0.000386468	0.000386912	0.000391147	1	14590.9	14620.6	1	6.29941e-12	5	0	0	2.94818e-08	1	TRUE	ML	1	listwise	2837	5126	2289	0.5389
	NonCognitive	Population in households	Ach 16	direct	0.240561	0.0181995	13.2179	0	0.20489	0.276231	0.240561	0.240837	0.243473	1	14590.9	14620.6	1	6.29941e-12	5	0	0	2.94818e-08	1	TRUE	ML	1	listwise	2837	5126	2289	0
	NonCognitive	Population in households	Ach 16	total	0.240947	0.0181992	13.2394	0	0.205277	0.276617	0.240947	0.241224	0.243864	1	14590.9	14620.6	1	6.29941e-12	5	0	0	2.94818e-08	1	TRUE	ML	1	listwise	2837	5126	2289	0
	NonCognitive	Qualification level	Ach 16	indirect	0.00234055	0.00126454	1.8509	0.0641834	-0.000137911	0.004819	0.00234055	0.0023395	0.00236592	1	15984.6	16014.3	1	0	5	0	0	2.35951e-11	1	TRUE	ML	1	listwise	2855	5151	2296	0.0882096
	NonCognitive	Qualification level	Ach 16	direct	0.238763	0.0181764	13.1359	0	0.203138	0.274388	0.238763	0.238656	0.241351	1	15984.6	16014.3	1	0	5	0	0	2.35951e-11	1	TRUE	ML	1	listwise	2855	5151	2296	0
	NonCognitive	Qualification level	Ach 16	total	0.241103	0.0181718	13.268	0	0.205487	0.276719	0.241103	0.240996	0.243717	1	15984.6	16014.3	1	0	5	0	0	2.35951e-11	1	TRUE	ML	1	listwise	2855	5151	2296	0
	Note: Ach 7: A composite mean score of academic performance across two subjects: English and mathematics at age 7; Ach 9: A composite mean score of academic performance across two subjects: English and mathematics at age 9; Ach 12: A composite mean score of academic performance across two subjects: English and mathematics at age 12; Ach 16: Mean of the grade obtained across the GCSE passed subjec…

## Sheet: Supplementary Table 9
	Supplementary table 9. Estimates of the mediation models testing the mediating role of family environmental composites in the prediction from the EA3 PGS to academic achievement across development.
	PGS	Mediator	EduAch	Age	label	estimate	std.error	statistic	p.value	P.value_FDRcorrected	conf.low	conf.high	std.lv	std.all	std.nox	agfi	AIC	BIC	cfi	chisq	npar	rmsea	rmsea.conf.high	srmr	tli	converged	estimator	ngroups	missing_method	nobs	norig	nexcluded
	EA3	Supportive parenting age 7 (Parent-rated)	Ach 7	7	indirect	0.0044259	0.00164409	2.69201	0.00710238	0.0104426	0.00120354	0.00764826	0.0044259	0.00453235	0.00458724	1	17436.5	17466.8	1	2.79687e-12	5	0	0	1.234e-08	1	TRUE	ML	1	listwise	3149	5151	2002
	EA3	Supportive parenting age 7 (Parent-rated)	Ach 7	7	direct	0.218919	0.0169271	12.9331	0	0	0.185742	0.252095	0.218919	0.224184	0.226899	1	17436.5	17466.8	1	2.79687e-12	5	0	0	1.234e-08	1	TRUE	ML	1	listwise	3149	5151	2002
	EA3	Supportive parenting age 7 (Parent-rated)	Ach 7	7	total	0.223345	0.0169404	13.1841	0	0	0.190142	0.256547	0.223345	0.228717	0.231486	1	17436.5	17466.8	1	2.79687e-12	5	0	0	1.234e-08	1	TRUE	ML	1	listwise	3149	5151	2002
	EA3	Family SES age 7	Ach 7	7	indirect	0.0693584	0.00676578	10.2514	0	0	0.0560977	0.082619	0.0693584	0.0720615	0.0728649	1	15898.8	15928.8	1	0	5	0	0	5.68344e-17	1	TRUE	ML	1	listwise	2973	5151	2178
	EA3	Family SES age 7	Ach 7	7	direct	0.141876	0.017693	8.01876	1.11022e-15	2.92319e-15	0.107198	0.176554	0.141876	0.147405	0.149049	1	15898.8	15928.8	1	0	5	0	0	5.68344e-17	1	TRUE	ML	1	listwise	2973	5151	2178
	EA3	Family SES age 7	Ach 7	7	total	0.211234	0.0172218	12.2655	0	0	0.17748	0.244989	0.211234	0.219467	0.221914	1	15898.8	15928.8	1	0	5	0	0	5.68344e-17	1	TRUE	ML	1	listwise	2973	5151	2178
	EA3	TV comsumption age 9 (Child-rated)	Ach 9	9	indirect	0.0247704	0.0058263	4.25148	2.12359e-05	3.79716e-05	0.0133511	0.0361897	0.0247704	0.0258093	0.0261064	1	7602.06	7628.21	1	0	5	0	0	0	1	TRUE	ML	1	listwise	1380	5151	3771
	EA3	TV comsumption age 9 (Child-rated)	Ach 9	9	direct	0.189332	0.0253221	7.47695	7.61613e-14	1.8913e-13	0.139702	0.238963	0.189332	0.197273	0.199544	1	7602.06	7628.21	1	0	5	0	0	0	1	TRUE	ML	1	listwise	1380	5151	3771
	EA3	TV comsumption age 9 (Child-rated)	Ach 9	9	total	0.214103	0.0251845	8.50137	0	0	0.164742	0.263463	0.214103	0.223082	0.22565	1	7602.06	7628.21	1	0	5	0	0	0	1	TRUE	ML	1	listwise	1380	5151	3771
	EA3	Supportive home environment age 9 (Parent-rated)	Ach 9	9	indirect	0.0457502	0.00806001	5.6762	1.37722e-08	2.87445e-08	0.0299529	0.0615475	0.0457502	0.0473681	0.0479134	1	7517.12	7543.37	1	0	5	0	0	4.97121e-17	1	TRUE	ML	1	listwise	1409	5151	3742
	EA3	Supportive home environment age 9 (Parent-rated)	Ach 9	9	direct	0.168604	0.0255726	6.59313	4.30644e-11	9.90716e-11	0.118482	0.218725	0.168604	0.174566	0.176575	1	7517.12	7543.37	1	0	5	0	0	4.97121e-17	1	TRUE	ML	1	listwise	1409	5151	3742
	EA3	Supportive home environment age 9 (Parent-rated)	Ach 9	9	total	0.214354	0.025089	8.54373	0	0	0.16518	0.263527	0.214354	0.221934	0.224489	1	7517.12	7543.37	1	0	5	0	0	4.97121e-17	1	TRUE	ML	1	listwise	1409	5151	3742
	EA3	Harsh parenting and chaos age 9 (Parent-rated)	Ach 9	9	indirect	0.0197742	0.00517675	3.81981	0.000133553	0.000231014	0.00962797	0.0299205	0.0197742	0.0204735	0.0207092	1	7640.08	7666.34	1	0	5	0	0	1.2319e-17	1	TRUE	ML	1	listwise	1409	5151	3742
	EA3	Harsh parenting and chaos age 9 (Parent-rated)	Ach 9	9	direct	0.19458	0.0252001	7.72138	1.15463e-14	2.9461e-14	0.145188	0.243971	0.19458	0.201461	0.20378	1	7640.08	7666.34	1	0	5	0	0	1.2319e-17	1	TRUE	ML	1	listwise	1409	5151	3742
	EA3	Harsh parenting and chaos age 9 (Parent-rated)	Ach 9	9	total	0.214354	0.025089	8.54373	0	0	0.16518	0.263527	0.214354	0.221934	0.224489	1	7640.08	7666.34	1	0	5	0	0	1.2319e-17	1	TRUE	ML	1	listwise	1409	5151	3742
	EA3	Harsh parenting and chaos age 9 (Child-rated)	Ach 9	9	indirect	0.000952389	0.00149429	0.637351	0.523896	0.570371	-0.00197637	0.00388115	0.000952389	0.000987257	0.00100101	1	7555.79	7581.98	1	1.85452e-12	5	0	0	8.9943e-09	1	TRUE	ML	1	listwise	1392	5151	3759
	EA3	Harsh parenting and chaos age 9 (Child-rated)	Ach 9	9	direct	0.213246	0.0252469	8.44641	0	0	0.163763	0.262729	0.213246	0.221053	0.224132	1	7555.79	7581.98	1	1.85452e-12	5	0	0	8.9943e-09	1	TRUE	ML	1	listwise	1392	5151	3759
	EA3	Harsh parenting and chaos age 9 (Child-rated)	Ach 9	9	total	0.214198	0.0252108	8.4963	0	0	0.164786	0.26361	0.214198	0.22204	0.225133	1	7555.79	7581.98	1	1.85452e-12	5	0	0	8.9943e-09	1	TRUE	ML	1	listwise	1392	5151	3759
	EA3	Harsh parenting and chaos age 12 (Parent-rated)	Ach 12	12	indirect	0.0124042	0.0035255	3.51841	0.000434144	0.000730128	0.0054943	0.019314	0.0124042	0.0126327	0.0126575	1	10660.7	10688.5	1	0	5	0	0	0	1	TRUE	ML	1	listwise	1923	5151	3228
	EA3	Harsh parenting and chaos age 12 (Parent-rated)	Ach 12	12	direct	0.240294	0.0216948	11.0761	0	0	0.197773	0.282815	0.240294	0.244722	0.245202	1	10660.7	10688.5	1	0	5	0	0	0	1	TRUE	ML	1	listwise	1923	5151	3228
	EA3	Harsh parenting and chaos age 12 (Parent-rated)	Ach 12	12	total	0.252698	0.0216371	11.6789	0	0	0.21029	0.295106	0.252698	0.257354	0.257859	1	10660.7	10688.5	1	0	5	0	0	0	1	TRUE	ML	1	listwise	1923	5151	3228
	EA3	Harsh parenting and chaos age 12 (Child-rated)	Ach 12	12	indirect	0.0119684	0.00367677	3.25514	0.00113337	0.0018205	0.00476207	0.0191748	0.0119684	0.0122004	0.0122007	1	10595.7	10623.5	1	1.70974e-12	5	0	0	1.33932e-08	1	TRUE	ML	1	listwise	1925	5151	3226
	EA3	Harsh parenting and chaos age 12 (Child-rated)	Ach 12	12	direct	0.238961	0.0214562	11.1372	0	0	0.196908	0.281015	0.238961	0.243593	0.243599	1	10595.7	10623.5	1	1.70974e-12	5	0	0	1.33932e-08	1	TRUE	ML	1	listwise	1925	5151	3226
	EA3	Harsh parenting and chaos age 12 (Child-rated)	Ach 12	12	total	0.25093	0.0216149	11.6091	0	0	0.208565	0.293294	0.25093	0.255794	0.2558	1	10595.7	10623.5	1	1.70974e-12	5	0	0	1.33932e-08	1	TRUE	ML	1	listwise	1925	5151	3226
	EA3	Family SES age 16	Ach 16	16	indirect	0.109679	0.0117324	9.34838	0	0	0.0866842	0.132675	0.109679	0.116922	0.115522	1	7210.59	7236.85	1	0	5	0	0	2.32188e-17	1	TRUE	ML	1	listwise	1413	5151	3738
	EA3	Family SES age 16	Ach 16	16	direct	0.209661	0.0221571	9.46246	0	0	0.166234	0.253088	0.209661	0.223506	0.22083	1	7210.59	7236.85	1	0	5	0	0	2.32188e-17	1	TRUE	ML	1	listwise	1413	5151	3738
	EA3	Family SES age 16	Ach 16	16	total	0.31934	0.0234645	13.6095	0	0	0.273351	0.36533	0.31934	0.340427	0.336353	1	7210.59	7236.85	1	0	5	0	0	2.32188e-17	1	TRUE	ML	1	listwise	1413	5151	3738
	EA3	Parental monitoring and chaos age 16 (Child-rated)	Ach 16	16	indirect	0.00953136	0.00358008	2.66233	0.00776023	0.0113091	0.00251452	0.0165482	0.00953136	0.010216	0.0100522	1	7154.52	7180.45	1	0	5	0	0	4.72136e-11	1	TRUE	ML	1	listwise	1320	5151	3831
	EA3	Parental monitoring and chaos age 16 (Child-rated)	Ach 16	16	direct	0.306208	0.0241153	12.6976	0	0	0.258942	0.353473	0.306208	0.328201	0.322941	1	7154.52	7180.45	1	0	5	0	0	4.72136e-11	1	TRUE	ML	1	listwise	1320	5151	3831
	EA3	Parental monitoring and chaos age 16 (Child-rated)	Ach 16	16	total	0.315739	0.0241644	13.0663	0	0	0.268378	0.3631	0.315739	0.338417	0.332993	1	7154.52	7180.45	1	0	5	0	0	4.72136e-11	1	TRUE	ML	1	listwise	1320	5151	3831
	Note: Ach 7: A composite mean score of academic performance across two subjects: English and mathematics at age 7; Ach 9: A composite mean score of academic performance across two subjects: English and mathematics at age 9; Ach 12: A composite mean score of academic performance across two subjects: English and mathematics at age 12; Ach 16: Mean of the grade obtained across the GCSE passed subjec…

## Sheet: Supplementary Table 10
	Supplementary table 10a. Estimates of the mediation models testing the mediating role of family environmental composite measures in the prediction from the Cog PGS to academic achievement across development.
	PGS	Mediator	EduAch	Age	label	estimate	std.error	statistic	p.value	P.value_FDRcorrected	conf.low	conf.high	std.lv	std.all	std.nox	agfi	AIC	BIC	cfi	chisq	npar	rmsea	rmsea.conf.high	srmr	tli	converged	estimator	ngroups	missing_method	nobs	norig	nexcluded
	Cog	Supportive parenting age 7 (Parent-rated)	Ach 7	7	indirect	0.002745	0.00145416	1.88768	0.0590683	0.0773173	-0.000105106	0.00559511	0.002745	0.00285911	0.00284506	1	17404.8	17435.1	1	0	5	0	0	4.47232e-11	1	TRUE	ML	1	listwise	3149	5151	2002
	Cog	Supportive parenting age 7 (Parent-rated)	Ach 7	7	direct	0.238985	0.0165166	14.4694	0	0	0.206613	0.271357	0.238985	0.24892	0.247697	1	17404.8	17435.1	1	0	5	0	0	4.47232e-11	1	TRUE	ML	1	listwise	3149	5151	2002
	Cog	Supportive parenting age 7 (Parent-rated)	Ach 7	7	total	0.24173	0.0165579	14.5991	0	0	0.209278	0.274183	0.24173	0.251779	0.250542	1	17404.8	17435.1	1	0	5	0	0	4.47232e-11	1	TRUE	ML	1	listwise	3149	5151	2002
	Cog	Family SES age 7	Ach 7	7	indirect	0.0422645	0.00511033	8.27041	2.22045e-16	6.02258e-16	0.0322485	0.0522806	0.0422645	0.0445943	0.0444013	1	16030.8	16060.8	1	0	5	0	0	0	1	TRUE	ML	1	listwise	2973	5151	2178
	Cog	Family SES age 7	Ach 7	7	direct	0.195375	0.0166363	11.7439	0	0	0.162769	0.227982	0.195375	0.206145	0.205253	1	16030.8	16060.8	1	0	5	0	0	0	1	TRUE	ML	1	listwise	2973	5151	2178
	Cog	Family SES age 7	Ach 7	7	total	0.23764	0.0168267	14.1228	0	0	0.20466	0.27062	0.23764	0.25074	0.249654	1	16030.8	16060.8	1	0	5	0	0	0	1	TRUE	ML	1	listwise	2973	5151	2178
	Cog	TV comsumption age 9 (Child-rated)	Ach 9	9	indirect	0.00993847	0.00447791	2.21944	0.0264565	0.0361601	0.00116193	0.018715	0.00993847	0.0104322	0.0104745	1	7606.62	7632.77	1	1.22569e-12	5	0	0	3.83224e-09	1	TRUE	ML	1	listwise	1380	5151	3771
	Cog	TV comsumption age 9 (Child-rated)	Ach 9	9	direct	0.235168	0.0244731	9.60925	0	0	0.187202	0.283134	0.235168	0.24685	0.247851	1	7606.62	7632.77	1	1.22569e-12	5	0	0	3.83224e-09	1	TRUE	ML	1	listwise	1380	5151	3771
	Cog	TV comsumption age 9 (Child-rated)	Ach 9	9	total	0.245106	0.0247819	9.89056	0	0	0.196535	0.293678	0.245106	0.257282	0.258326	1	7606.62	7632.77	1	1.22569e-12	5	0	0	3.83224e-09	1	TRUE	ML	1	listwise	1380	5151	3771
	Cog	Supportive home environment age 9 (Parent-rated)	Ach 9	9	indirect	0.0216928	0.00579273	3.74484	0.00018051	0.000311333	0.0103393	0.0330464	0.0216928	0.0225975	0.0227185	1	7561.51	7587.76	1	0	5	0	0	0	1	TRUE	ML	1	listwise	1409	5151	3742
	Cog	Supportive home environment age 9 (Parent-rated)	Ach 9	9	direct	0.221463	0.0243628	9.09022	0	0	0.173713	0.269214	0.221463	0.2307	0.231935	1	7561.51	7587.76	1	0	5	0	0	0	1	TRUE	ML	1	listwise	1409	5151	3742
	Cog	Supportive home environment age 9 (Parent-rated)	Ach 9	9	total	0.243156	0.02474	9.82845	0	0	0.194667	0.291646	0.243156	0.253297	0.254653	1	7561.51	7587.76	1	0	5	0	0	0	1	TRUE	ML	1	listwise	1409	5151	3742
	Cog	Harsh parenting and chaos age 9 (Parent-rated)	Ach 9	9	indirect	0.0127357	0.00422555	3.01398	0.00257844	0.00397198	0.0044538	0.0210176	0.0127357	0.0132669	0.0133379	1	7636.57	7662.82	1	0	5	0	0	8.54203e-11	1	TRUE	ML	1	listwise	1409	5151	3742
	Cog	Harsh parenting and chaos age 9 (Parent-rated)	Ach 9	9	direct	0.23042	0.0246078	9.36372	0	0	0.18219	0.278651	0.23042	0.24003	0.241315	1	7636.57	7662.82	1	0	5	0	0	8.54203e-11	1	TRUE	ML	1	listwise	1409	5151	3742
	Cog	Harsh parenting and chaos age 9 (Parent-rated)	Ach 9	9	total	0.243156	0.02474	9.82845	0	0	0.194667	0.291646	0.243156	0.253297	0.254653	1	7636.57	7662.82	1	0	5	0	0	8.54203e-11	1	TRUE	ML	1	listwise	1409	5151	3742
	Cog	Harsh parenting and chaos age 9 (Child-rated)	Ach 9	9	indirect	-0.000263954	0.000851037	-0.310155	0.756443	0.790512	-0.00193196	0.00140405	-0.000263954	-0.00027659	-0.000277428	1	7529.88	7556.07	1	1.23634e-12	5	0	0	1.61029e-08	1	TRUE	ML	1	listwise	1392	5151	3759
	Cog	Harsh parenting and chaos age 9 (Child-rated)	Ach 9	9	direct	0.250935	0.0246672	10.1728	0	0	0.202588	0.299282	0.250935	0.262949	0.263745	1	7529.88	7556.07	1	1.23634e-12	5	0	0	1.61029e-08	1	TRUE	ML	1	listwise	1392	5151	3759
	Cog	Harsh parenting and chaos age 9 (Child-rated)	Ach 9	9	total	0.250671	0.0246801	10.1568	0	0	0.202299	0.299043	0.250671	0.262672	0.263468	1	7529.88	7556.07	1	1.23634e-12	5	0	0	1.61029e-08	1	TRUE	ML	1	listwise	1392	5151	3759
	Cog	Harsh parenting and chaos age 12 (Parent-rated)	Ach 12	12	indirect	0.00953595	0.00308795	3.08812	0.0020143	0.00314535	0.00348368	0.0155882	0.00953595	0.00982767	0.00973072	1	10684	10711.8	1	8.53984e-13	5	0	0	3.37622e-10	1	TRUE	ML	1	listwise	1923	5151	3228
	Cog	Harsh parenting and chaos age 12 (Parent-rated)	Ach 12	12	direct	0.228723	0.0213974	10.6893	0	0	0.186785	0.270661	0.228723	0.23572	0.233395	1	10684	10711.8	1	8.53984e-13	5	0	0	3.37622e-10	1	TRUE	ML	1	listwise	1923	5151	3228
	Cog	Harsh parenting and chaos age 12 (Parent-rated)	Ach 12	12	total	0.238259	0.0214496	11.1079	0	0	0.196219	0.2803	0.238259	0.245548	0.243126	1	10684	10711.8	1	8.53984e-13	5	0	0	3.37622e-10	1	TRUE	ML	1	listwise	1923	5151	3228
	Cog	Harsh parenting and chaos age 12 (Child-rated)	Ach 12	12	indirect	0.00479523	0.00351454	1.3644	0.172443	0.210158	-0.00209315	0.0116836	0.00479523	0.00494773	0.00488829	1	10608	10635.8	1	0	5	0	0	3.52925e-11	1	TRUE	ML	1	listwise	1925	5151	3226
	Cog	Harsh parenting and chaos age 12 (Child-rated)	Ach 12	12	direct	0.235146	0.0211326	11.1272	0	0	0.193727	0.276565	0.235146	0.242625	0.23971	1	10608	10635.8	1	0	5	0	0	3.52925e-11	1	TRUE	ML	1	listwise	1925	5151	3226
	Cog	Harsh parenting and chaos age 12 (Child-rated)	Ach 12	12	total	0.239941	0.0214019	11.2112	0	0	0.197994	0.281888	0.239941	0.247572	0.244598	1	10608	10635.8	1	0	5	0	0	3.52925e-11	1	TRUE	ML	1	listwise	1925	5151	3226
	Cog	Family SES age 16	Ach 16	16	indirect	0.0636741	0.0116466	5.46716	4.57293e-08	9.30884e-08	0.0408471	0.0865011	0.0636741	0.0673655	0.0670663	1	7317.35	7343.62	1	0	5	0	0	5.16674e-17	1	TRUE	ML	1	listwise	1413	5151	3738
	Cog	Family SES age 16	Ach 16	16	direct	0.177981	0.0218337	8.15168	4.44089e-16	1.18397e-15	0.135188	0.220775	0.177981	0.188299	0.187463	1	7317.35	7343.62	1	0	5	0	0	5.16674e-17	1	TRUE	ML	1	listwise	1413	5151	3738
	Cog	Family SES age 16	Ach 16	16	total	0.241656	0.0243095	9.94079	0	0	0.19401	0.289301	0.241656	0.255665	0.25453	1	7317.35	7343.62	1	0	5	0	0	5.16674e-17	1	TRUE	ML	1	listwise	1413	5151	3738
	Cog	Parental monitoring and chaos age 16 (Child-rated)	Ach 16	16	indirect	0.00775773	0.00359007	2.16089	0.0307041	0.041526	0.000721328	0.0147941	0.00775773	0.0082474	0.00818167	1	7234.65	7260.58	1	0	5	0	0	6.0187e-10	1	TRUE	ML	1	listwise	1320	5151	3831
	Cog	Parental monitoring and chaos age 16 (Child-rated)	Ach 16	16	direct	0.223557	0.0249493	8.96048	0	0	0.174658	0.272457	0.223557	0.237668	0.235774	1	7234.65	7260.58	1	0	5	0	0	6.0187e-10	1	TRUE	ML	1	listwise	1320	5151	3831
	Cog	Parental monitoring and chaos age 16 (Child-rated)	Ach 16	16	total	0.231315	0.0250949	9.21762	0	0	0.18213	0.2805	0.231315	0.245916	0.243956	1	7234.65	7260.58	1	0	5	0	0	6.0187e-10	1	TRUE	ML	1	listwise	1320	5151	3831
	Note: Ach 7: A composite mean score of academic performance across two subjects: English and mathematics at age 7; Ach 9: A composite mean score of academic performance across two subjects: English and mathematics at age 9; Ach 12: A composite mean score of academic performance across two subjects: English and mathematics at age 12; Ach 16: Mean of the grade obtained across the GCSE passed subjec…
	Supplementary table 10b. Estimates of the mediation models testing the mediating role of family environmental composite measures in the prediction from the NonCog PGS to academic achievement across development.
	PGS	Mediator	EduAch	Age	label	estimate	std.error	statistic	p.value	P.value_FDRcorrected	conf.low	conf.high	std.lv	std.all	std.nox	agfi	AIC	BIC	cfi	chisq	npar	rmsea	rmsea.conf.high	srmr	tli	converged	estimator	ngroups	missing_method	nobs	norig	nexcluded
	NonCog	Supportive parenting age 7 (Parent-rated)	Ach 7	7	indirect	0.00283605	0.00155578	1.82292	0.0683161	0.0887183	-0.000213216	0.00588532	0.00283605	0.00291256	0.00293943	1	17571.8	17602.1	1	1.39844e-12	5	0	0	1.09769e-10	1	TRUE	ML	1	listwise	3149	5151	2002
	NonCog	Supportive parenting age 7 (Parent-rated)	Ach 7	7	direct	0.103679	0.0171991	6.02815	1.65848e-09	3.67041e-09	0.069969	0.137388	0.103679	0.106476	0.107458	1	17571.8	17602.1	1	1.39844e-12	5	0	0	1.09769e-10	1	TRUE	ML	1	listwise	3149	5151	2002
	NonCog	Supportive parenting age 7 (Parent-rated)	Ach 7	7	total	0.106515	0.017248	6.17548	6.59635e-10	1.47191e-09	0.0727092	0.14032	0.106515	0.109388	0.110397	1	17571.8	17602.1	1	1.39844e-12	5	0	0	1.09769e-10	1	TRUE	ML	1	listwise	3149	5151	2002
	NonCog	Family SES age 7	Ach 7	7	indirect	0.0605542	0.00614058	9.86132	0	0	0.0485189	0.0725895	0.0605542	0.0630844	0.0636156	1	16094.6	16124.6	1	0	5	0	0	2.48786e-17	1	TRUE	ML	1	listwise	2973	5151	2178
	NonCog	Family SES age 7	Ach 7	7	direct	0.0408086	0.0174108	2.34387	0.0190846	0.0265735	0.00668416	0.0749331	0.0408086	0.0425138	0.0428718	1	16094.6	16124.6	1	0	5	0	0	2.48786e-17	1	TRUE	ML	1	listwise	2973	5151	2178
	NonCog	Family SES age 7	Ach 7	7	total	0.101363	0.0175061	5.79014	7.03282e-09	1.49303e-08	0.0670515	0.135674	0.101363	0.105598	0.106487	1	16094.6	16124.6	1	0	5	0	0	2.48786e-17	1	TRUE	ML	1	listwise	2973	5151	2178
	NonCog	TV comsumption age 9 (Child-rated)	Ach 9	9	indirect	0.0243111	0.00579244	4.19704	2.70428e-05	4.80652e-05	0.0129581	0.0356641	0.0243111	0.0252522	0.0256223	1	7664.05	7690.2	1	6.12843e-13	5	0	0	0	1	TRUE	ML	1	listwise	1380	5151	3771
	NonCog	TV comsumption age 9 (Child-rated)	Ach 9	9	direct	0.0660434	0.0257199	2.56779	0.0102349	0.0146565	0.0156333	0.116454	0.0660434	0.0686	0.0696054	1	7664.05	7690.2	1	6.12843e-13	5	0	0	0	1	TRUE	ML	1	listwise	1380	5151	3771
	NonCog	TV comsumption age 9 (Child-rated)	Ach 9	9	total	0.0903545	0.0258015	3.50191	0.000461928	0.000776415	0.0397846	0.140924	0.0903545	0.0938523	0.0952277	1	7664.05	7690.2	1	6.12843e-13	5	0	0	0	1	TRUE	ML	1	listwise	1380	5151	3771
	NonCog	Supportive home environment age 9 (Parent-rated)	Ach 9	9	indirect	0.0424063	0.00751984	5.63925	1.7079e-08	3.55463e-08	0.0276677	0.0571449	0.0424063	0.043944	0.0444114	1	7596.08	7622.33	1	0	5	0	0	5.99657e-18	1	TRUE	ML	1	listwise	1409	5151	3742
	NonCog	Supportive home environment age 9 (Parent-rated)	Ach 9	9	direct	0.0515539	0.0255371	2.01878	0.0435099	0.0579742	0.00150204	0.101606	0.0515539	0.0534233	0.0539914	1	7596.08	7622.33	1	0	5	0	0	5.99657e-18	1	TRUE	ML	1	listwise	1409	5151	3742
	NonCog	Supportive home environment age 9 (Parent-rated)	Ach 9	9	total	0.0939602	0.0255863	3.67229	0.000240386	0.000409372	0.043812	0.144108	0.0939602	0.0973673	0.0984028	1	7596.08	7622.33	1	0	5	0	0	5.99657e-18	1	TRUE	ML	1	listwise	1409	5151	3742
	NonCog	Harsh parenting and chaos age 9 (Parent-rated)	Ach 9	9	indirect	0.0136143	0.00455883	2.98636	0.00282321	0.00433554	0.00467916	0.0225494	0.0136143	0.014108	0.014258	1	7712.81	7739.07	1	6.25722e-13	5	0	0	1.27687e-10	1	TRUE	ML	1	listwise	1409	5151	3742
	NonCog	Harsh parenting and chaos age 9 (Parent-rated)	Ach 9	9	direct	0.0803459	0.0253946	3.1639	0.0015567	0.00246714	0.0305734	0.130118	0.0803459	0.0832593	0.0841448	1	7712.81	7739.07	1	6.25722e-13	5	0	0	1.27687e-10	1	TRUE	ML	1	listwise	1409	5151	3742
	NonCog	Harsh parenting and chaos age 9 (Parent-rated)	Ach 9	9	total	0.0939602	0.0255863	3.67229	0.000240386	0.000409372	0.043812	0.144108	0.0939602	0.0973673	0.0984028	1	7712.81	7739.07	1	6.25722e-13	5	0	0	1.27687e-10	1	TRUE	ML	1	listwise	1409	5151	3742
	NonCog	Harsh parenting and chaos age 9 (Child-rated)	Ach 9	9	indirect	0.00168938	0.00202926	0.832513	0.405119	0.45243	-0.00228789	0.00566665	0.00168938	0.00174619	0.00177562	1	7611.05	7637.24	1	3.09086e-12	5	0	0	2.26276e-08	1	TRUE	ML	1	listwise	1392	5151	3759
	NonCog	Harsh parenting and chaos age 9 (Child-rated)	Ach 9	9	direct	0.0857956	0.0258902	3.31382	0.000920309	0.00149771	0.0350516	0.136539	0.0857956	0.0886803	0.0901753	1	7611.05	7637.24	1	3.09086e-12	5	0	0	2.26276e-08	1	TRUE	ML	1	listwise	1392	5151	3759
	NonCog	Harsh parenting and chaos age 9 (Child-rated)	Ach 9	9	total	0.0874849	0.0258247	3.38765	0.000704947	0.00116316	0.0368695	0.1381	0.0874849	0.0904265	0.0919509	1	7611.05	7637.24	1	3.09086e-12	5	0	0	2.26276e-08	1	TRUE	ML	1	listwise	1392	5151	3759
	NonCog	Harsh parenting and chaos age 12 (Parent-rated)	Ach 12	12	indirect	0.00982418	0.00324648	3.0261	0.00247732	0.00383011	0.00346119	0.0161872	0.00982418	0.0100665	0.0100248	1	10767.7	10795.5	1	1.70797e-12	5	0	0	1.60175e-10	1	TRUE	ML	1	listwise	1923	5151	3228
	NonCog	Harsh parenting and chaos age 12 (Parent-rated)	Ach 12	12	direct	0.119388	0.0219716	5.43374	5.51853e-08	1.11649e-07	0.0763245	0.162452	0.119388	0.122333	0.121827	1	10767.7	10795.5	1	1.70797e-12	5	0	0	1.60175e-10	1	TRUE	ML	1	listwise	1923	5151	3228
	NonCog	Harsh parenting and chaos age 12 (Parent-rated)	Ach 12	12	total	0.129212	0.0220591	5.85755	4.69759e-09	1.00735e-08	0.0859772	0.172447	0.129212	0.132399	0.131851	1	10767.7	10795.5	1	1.70797e-12	5	0	0	1.60175e-10	1	TRUE	ML	1	listwise	1923	5151	3228
	NonCog	Harsh parenting and chaos age 12 (Child-rated)	Ach 12	12	indirect	0.0133496	0.0039154	3.40951	0.000650803	0.00107742	0.00567555	0.0210237	0.0133496	0.0137062	0.0136087	1	10687.9	10715.7	1	8.54872e-13	5	0	0	6.18628e-09	1	TRUE	ML	1	listwise	1925	5151	3226
	NonCog	Harsh parenting and chaos age 12 (Child-rated)	Ach 12	12	direct	0.113011	0.021835	5.17569	2.27071e-07	4.4194e-07	0.0702154	0.155807	0.113011	0.11603	0.115205	1	10687.9	10715.7	1	8.54872e-13	5	0	0	6.18628e-09	1	TRUE	ML	1	listwise	1925	5151	3226
	NonCog	Harsh parenting and chaos age 12 (Child-rated)	Ach 12	12	total	0.126361	0.0220115	5.74068	9.42987e-09	1.99194e-08	0.0832191	0.169503	0.126361	0.129736	0.128813	1	10687.9	10715.7	1	8.54872e-13	5	0	0	6.18628e-09	1	TRUE	ML	1	listwise	1925	5151	3226
	NonCog	Family SES age 16	Ach 16	16	indirect	0.0938413	0.0123236	7.61475	2.64233e-14	6.65061e-14	0.0696874	0.117995	0.0938413	0.0973154	0.0988406	1	7319.43	7345.7	1	0	5	0	0	1.21219e-17	1	TRUE	ML	1	listwise	1413	5151	3738
	NonCog	Family SES age 16	Ach 16	16	direct	0.120484	0.0228557	5.27149	1.35319e-07	2.67575e-07	0.0756872	0.16528	0.120484	0.124944	0.126902	1	7319.43	7345.7	1	0	5	0	0	1.21219e-17	1	TRUE	ML	1	listwise	1413	5151	3738
	NonCog	Family SES age 16	Ach 16	16	total	0.214325	0.0250115	8.56904	0	0	0.165303	0.263347	0.214325	0.222259	0.225743	1	7319.43	7345.7	1	0	5	0	0	1.21219e-17	1	TRUE	ML	1	listwise	1413	5151	3738
	NonCog	Parental monitoring and chaos age 16 (Child-rated)	Ach 16	16	indirect	0.00973841	0.00380273	2.5609	0.0104401	0.0149288	0.0022852	0.0171916	0.00973841	0.0102209	0.0102706	1	7238.27	7264.2	1	4.10338e-12	5	0	0	2.94731e-08	1	TRUE	ML	1	listwise	1320	5151	3831
	NonCog	Parental monitoring and chaos age 16 (Child-rated)	Ach 16	16	direct	0.216097	0.0253783	8.51504	0	0	0.166357	0.265838	0.216097	0.226805	0.227906	1	7238.27	7264.2	1	4.10338e-12	5	0	0	2.94731e-08	1	TRUE	ML	1	listwise	1320	5151	3831
	NonCog	Parental monitoring and chaos age 16 (Child-rated)	Ach 16	16	total	0.225836	0.0254774	8.86417	0	0	0.175901	0.27577	0.225836	0.237026	0.238177	1	7238.27	7264.2	1	4.10338e-12	5	0	0	2.94731e-08	1	TRUE	ML	1	listwise	1320	5151	3831
	Note: Ach 7: A composite mean score of academic performance across two subjects: English and mathematics at age 7; Ach 9: A composite mean score of academic performance across two subjects: English and mathematics at age 9; Ach 12: A composite mean score of academic performance across two subjects: English and mathematics at age 12; Ach 16: Mean of the grade obtained across the GCSE passed subjec…

[truncated: 10 more sheets: Supplementary Table 11, Supplementary Table 12, Supplementary Table 13, Supplementary table 14, Supplementary table 15, Supplementary table 16., Supplementary Table 17, Supplementary Table 18, Supplementary Table 19, Supplementary Table 20]
